# Supplementary material for: Structural domain in the Titin N2B-us region binds to FHL2 in a force-activation dependent manner
Source: Nat Commun. 2024 May 27;15:4496. doi: 10.1038/s41467-024-48828-7 (PMC11530556; doi:10.1038/s41467-024-48828-7)
Supplement: Supplementary file 4 — Source Data file [file 41467_2024_48828_MOESM4_ESM.xlsx]

## Sheet: Figure1
Figure Index	Figure 1B		Figure 1C		Figure 1D
	Force	bead height	Force	bead height	Force	bead height
	1.77293	17.685	1.04857	12.474	0.9368	23.815
	1.77293	13.257	1.04857	12.036	0.9368	12.721
	1.77293	8.897	1.04857	8.004	0.9368	12.715
	1.77293	13.924	1.04857	-0.653	0.9368	4.454
	1.77293	2.703	1.04857	5.641	0.9368	-3.367
	1.77293	-9.822	1.04857	6.166	0.9368	-3.839
	1.77293	2.99	1.04857	6.253	0.9368	-8.505
	1.77293	8.628	1.04857	7.84	0.9368	-0.934
	1.77293	10.886	1.04857	8.314	0.9368	2.913
	1.77293	20.08	1.04857	2.57	0.9368	24.978
	1.77293	9.9	1.04857	5.55	0.9368	6.423
	1.77293	0.679	1.04857	8.538	0.9368	17.669
	1.77293	13.777	1.04857	0.999	0.9368	12.202
	1.77293	1.473	1.04857	-4.585	0.9368	-0.847
	1.77293	2.455	1.04857	0.271	0.9368	19.467
	1.77293	14.275	1.04857	8.559	0.9368	5.068
	1.77293	6.992	1.04857	14.63	0.9368	-4.698
	1.77293	15.394	1.04857	2.97	0.9368	-4.294
	1.77293	14.728	1.04857	0.041	0.9368	-11.016
	1.77293	0.468	1.04857	0.215	0.9368	21.576
	1.77293	-0.123	1.04857	9.717	0.9368	-8.822
	1.77293	-6.365	1.04857	9.836	0.9368	14.642
	1.77293	-1.145	1.04857	6.666	0.9368	9.974
	1.77293	-4.468	1.04857	6.633	0.9368	-5.934
	1.77293	-7.721	1.04857	4.013	0.9368	-2.298
	1.77293	6.492	1.04857	8.996	0.9368	3.645
	1.77293	21.412	1.04857	1.487	0.9368	4.398
	1.77293	13.815	1.04857	6.045	0.9368	8.218
	1.77293	18.656	1.04857	6.758	0.9368	17.341
	1.77293	6.368	1.04857	8.752	0.9368	31.881
	1.77293	1.752	1.04857	-2.131	0.9368	12.61
	1.77293	-0.427	1.04857	2.162	0.9368	-6.425
	1.77293	-6.385	1.04857	1.393	0.9368	-2.35
	1.77293	9.083	1.04857	3.425	0.9368	-4.092
	1.77293	9.133	1.04857	3.795	0.9368	-0.258
	1.77293	-1.273	1.04857	-1.698	0.9368	-7.623
	1.77293	10.148	1.04857	0.096	0.9368	-8.876
	1.77293	6.81	1.04857	-0.318	0.9368	-0.546
	1.77293	20.955	1.04857	1.889	0.9368	13.627
	1.77293	23.566	1.04857	8.353	0.9368	28.889
	1.77293	26.328	1.04857	6.758	0.9368	19.487
	1.77293	18.095	1.04857	3.998	0.9368	29.664
	1.77293	26.725	1.04857	7.38	0.9368	17.209
	1.77293	15.878	1.04857	5.937	0.9368	35.209
	1.77293	11.569	1.04857	6.687	0.9368	29.48
	1.77293	24.644	1.04857	10.012	0.9368	23.784
	1.77293	32.535	1.04857	7.327	0.9368	21.562
	1.77293	17.673	1.04857	-5.686	0.9368	32.867
	1.77293	11.574	1.04857	1.058	0.9368	4.778
	1.77293	14.903	1.04857	-2.811	0.9368	18.271
	1.77293	2.681	1.04857	-9.05	0.9368	19.266
	1.77293	-4.312	1.04857	0.76	0.9368	18.25
	1.77293	18.499	1.04857	12.448	0.9368	-9.736
	1.77293	17.064	1.04857	5.397	0.9368	-7.055
	1.77293	27.671	1.04857	2.232	0.9368	4.352
	1.77293	15.091	1.04857	-3.769	0.9368	3.207
	1.77293	9.9	1.04857	4.771	0.9368	6.272
	1.77293	11.589	1.04857	7.929	0.9368	-14.032
	1.77293	6.218	1.04857	0.615	0.9368	2.934
	1.77293	11.632	1.04857	5.335	0.9368	-6.64
	1.77293	-2.434	1.04857	5.336	0.9368	-12.125
	1.77293	7.991	1.04857	0.071	0.9368	-14.49
	1.77293	13.657	1.04857	8.988	0.9368	10.587
	1.77293	13.621	1.04857	7.131	0.9368	31.293
	1.77293	12.746	1.04857	4.922	0.9368	26.214
	1.77293	31.192	1.04857	1.913	0.9368	13.594
	1.77293	18.386	1.04857	0.15	0.9368	-0.597
	1.77293	18.683	1.04857	-3.022	0.9368	3.245
	1.77293	-1.918	1.04857	-9.107	0.9368	1.007
	1.77293	0.522	1.04857	-2.568	0.9368	9.951
	1.77293	5.79	1.04857	-2.39	0.9368	10.503
	1.77293	9.321	1.04857	11.038	0.9368	13.601
	1.77293	13.579	1.04857	0.332	0.9368	18.518
	1.77293	13.627	1.04857	-0.517	0.9368	24.202
	1.77293	9.65	1.04857	-1.932	0.9368	0.69
	1.77293	14.99	1.04857	8.846	0.9368	5.829
	1.77293	9.442	1.04857	-0.005	0.9368	8.589
	1.77293	-3.424	1.04857	7.961	0.9368	7.804
	1.77293	-0.798	1.04857	-4.422	0.9368	-1.198
	1.77293	13.473	1.04857	-0.496	0.9368	14.866
	1.77293	1.184	1.04857	1.883	0.9368	21.59
	1.77293	11.855	1.04857	1.013	0.9368	16.936
	1.77293	25.072	1.04857	9.737	0.9368	17.206
	1.77293	20.647	1.04857	8.832	0.9368	22.081
	1.77293	10.204	1.04857	-1.962	0.9368	15.268
	1.77293	18.92	1.04857	4.44	0.9368	-7.035
	1.77293	20.587	1.04857	6.995	0.9368	21.232
	1.77293	14.568	1.04857	2.802	0.9368	18.295
	1.77293	8.666	1.04857	1.555	0.9368	4.566
	1.77293	13.107	1.04857	-0.08	0.9368	1.715
	1.77293	12.242	1.04857	10.107	0.9368	5.525
	1.77293	1.376	1.04857	5.253	0.9368	-0.864
	1.77293	5.236	1.04857	-1.578	0.9368	-7.61
	1.77293	27.884	1.04857	-5.599	0.9368	1.582
	1.77293	24.243	1.04857	4.907	0.9368	12.693
	1.77293	17.105	1.04857	0.974	0.9368	7.793
	1.77293	16.279	1.04857	4.742	0.9368	9.518
	1.77293	18.603	1.04857	-4.127	0.9368	13.093
	1.77293	25.383	1.04857	-4.477	0.9368	-3.546
	1.77293	10.736	1.04857	2.652	0.9368	0.94
	1.77293	12.695	1.04857	7.418	0.9368	0.958
	1.77293	-7.052	1.04857	3.805	0.9368	20.025
	1.77293	8.638	1.04857	0.619	0.9368	6.655
	1.77293	26.056	1.04857	-0.346	0.9368	8.62
	1.77293	-5.686	1.04857	7.222	0.9368	19.03
	1.77293	14.496	1.04857	-3.481	0.9368	14.763
	1.77293	10.573	1.04857	-2.033	0.9368	5.347
	1.77293	-2.974	1.04857	-5.464	0.9368	15.837
	1.77293	11.304	1.04857	-2.299	0.9368	4.612
	1.77293	14.205	1.04857	-2.015	0.9368	10.423
	1.77293	4.533	1.04857	-5.14	0.9368	7.161
	1.77293	-3.371	1.04857	0.419	0.9368	19.489
	1.77293	12.034	1.04857	5.963	0.9368	16.458
	1.77293	24.549	1.04857	1.397	0.9368	-2.93
	1.77293	17.753	1.04857	-7.587	0.9368	-5.344
	1.77293	21.029	1.04857	6.156	0.9368	-3.546
	1.77293	15.522	1.04857	7.383	0.9368	8.091
	1.77293	20.749	1.04857	1.77	0.9368	17.996
	1.77293	10.111	1.04857	-0.396	0.9368	24.376
	1.77293	28.045	1.04857	3.922	0.9368	18.592
	1.77293	22.026	1.04857	-4.049	0.9368	-12.657
	1.77293	16.662	1.04857	0.074	0.9368	-24.662
	1.77293	16.529	1.04857	-1.095	0.9368	4.947
	1.77293	7.616	1.04857	5.242	0.9368	13.375
	1.77293	15.865	1.04857	2.832	0.9368	14.513
	1.77293	11.424	1.04857	1.715	0.9368	19.856
	1.77293	7.173	1.04857	0.891	0.9368	3.658
	1.77293	12.21	1.04857	5.732	0.9368	20.315
	1.77293	6.115	1.04857	0.605	0.9368	2.13
	1.77293	27.538	1.04857	0.618	0.9368	6.803
	1.77293	21.988	1.04857	3.978	0.9368	4.432
	1.77293	22.992	1.04857	4.243	0.9368	7.624
	1.77293	35.852	1.04857	7.638	0.9368	7.31
	1.77293	10.289	1.04857	4.592	0.9368	-3.479
	1.77293	3.652	1.04857	5.853	0.9368	-0.483
	1.77293	14.712	1.04857	5.842	0.9368	-2.844
	1.77293	20.894	1.04857	2.387	0.9368	31.114
	1.77293	26.277	1.04857	-6.855	0.9368	18.274
	1.77293	19.2	1.04857	9.639	0.9368	-1.33
	1.77293	21.694	1.04857	10.397	0.9368	4.022
	1.77293	18.787	1.04857	7.028	0.9368	0.116
	1.77293	3.191	1.04857	2.359	0.9368	15.945
	1.77293	15.303	1.04857	6.442	0.9368	7.73
	1.77293	29.405	1.04857	-0.073	0.9368	4.045
	1.77293	31.356	1.04857	5.378	0.9368	5.833
	1.77293	9.758	1.04857	9.781	0.9368	-12.604
	1.77293	11.481	1.04857	7.254	0.9368	-27.951
	1.77293	16.763	1.04857	6.966	0.9368	-23.252
	1.77293	21.886	1.04857	1.82	0.9368	-24.267
	1.77293	14.74	1.04857	4.959	0.9368	-28.113
	1.77293	19.435	1.04857	0.847	0.9368	-10.853
	1.77293	6.923	1.04857	7.813	0.9368	-15.978
	1.77293	4.813	1.04857	4.726	0.9368	-0.385
	1.77293	-0.402	1.04857	-1.024	0.9368	0.768
	1.77293	7.51	1.04857	2.303	0.9368	5.986
	1.77293	12.717	1.04857	1.567	0.9368	-3.672
	1.77293	9.192	1.04857	-4.02	0.9368	-2.547
	1.77293	17.945	1.04857	5.181	0.9368	-1.78
	1.77293	12.989	1.04857	-4.666	0.9368	-1.136
	1.77293	15.34	1.04857	-3.986	0.9368	13.115
	1.77293	17.026	1.04857	3.547	0.9368	-1.084
	1.77293	-6.152	1.04857	2.52	0.9368	25.802
	1.77293	16.065	1.04857	0.818	0.9368	33.085
	1.77293	18.578	1.04857	4.536	0.9368	25.725
	1.77293	23.943	1.04857	6.943	0.9368	23.756
	1.77293	15.761	1.04857	1.678	0.9368	2.491
	1.77293	3.262	1.04857	10.621	0.9368	2.104
	1.77293	14.992	1.04857	2.948	0.9368	1.236
	1.77293	9.75	1.04857	9.971	0.9368	3.517
	1.77293	7.034	1.04857	0.932	0.9368	6.047
	1.77293	-0.149	1.04857	2.861	0.9368	33.932
	1.77293	7.761	1.04857	-2.323	0.9368	19.116
	1.77293	23.554	1.04857	1.217	0.9368	5.268
	1.77293	1.484	1.04857	-0.717	0.9368	-0.778
	1.77293	2.709	1.04857	0.711	0.9368	-11.097
	1.77293	29.464	1.04857	3.086	0.9368	2.697
	1.77293	27.33	1.04857	2.226	0.9368	0.588
	1.77293	22.952	1.04857	3.043	0.9368	4.112
	1.77293	5.987	1.04857	1.094	0.9368	4.995
	1.77293	17.813	1.04857	-1.037	0.9368	22.106
	1.77293	-14.745	1.04857	3.327	0.9368	14.727
	1.77293	8.188	1.04857	4.309	0.9368	27.251
	1.77293	14.238	1.04857	-2.582	0.9368	28.598
	1.77293	25.878	1.04857	0.136	0.9368	9.411
	1.77293	7.898	1.04857	5.221	0.9368	7.006
	1.77293	10.348	1.04857	2.288	0.9368	1.975
	1.77293	0.219	1.04857	1.315	0.9368	-13.315
	1.77293	3.254	1.04857	0.633	0.9368	7.008
	1.77293	24.648	1.04857	6.148	0.9368	-0.441
	1.77293	11.192	1.04857	9.24	0.9368	6.806
	1.77293	16.262	1.04857	2.825	0.9368	5.321
	1.77293	12.431	1.04857	3.555	0.9368	10.725
	1.77293	17.433	1.04857	8.523	0.9368	20.308
	1.77293	29.565	1.04857	3.994	0.9368	18.776
	1.77293	2.445	1.04857	12.177	0.9368	12.257
	1.77293	18.223	1.04857	4.272	0.9368	21.917
	1.77293	0.907	1.04857	-1.29	0.9368	3.993
	1.77293	0.757	1.04857	2.413	0.9368	1.338
	1.77293	4.434	1.04857	0.097	0.9368	-1.4
	1.77293	12.015	1.04857	3.993	0.9368	3.958
	1.77293	-5.21	1.04857	1.126	0.9368	7.049
	1.77293	7.187	1.04857	-0.18	0.9368	3.539
	1.77293	13.662	1.04857	1.016	0.9368	-7.997
	1.77293	15.137	1.04857	1.763	0.9368	-12.44
	1.77293	-1.31	1.04857	9.576	0.9368	-2.105
	1.77293	6.47	1.04857	5.299	0.9368	7.627
	1.77293	17.267	1.04857	9.71	0.9368	3.153
	1.77293	17.916	1.04857	-0.277	0.9368	1.044
	1.77293	23.92	1.04857	8.324	0.9368	9.122
	1.77293	9.407	1.04857	1.972	0.9368	-8.811
	1.77293	22.862	1.04857	-0.34	0.9368	3.534
	1.77293	22.006	1.04857	-0.888	0.9368	14.172
	1.77293	13.702	1.04857	-0.097	0.9368	4.294
	1.77293	24.883	1.04857	3.633	0.9368	7.901
	1.77293	17.85	1.04857	1.851	0.9368	4.001
	1.77293	22.376	1.04857	4.303	0.9368	-0.419
	1.77293	23.376	1.04857	6.413	0.74931	-20.073
	1.77293	-9.028	1.04857	3.551	0.74931	-17.614
	1.77293	8.511	1.04857	3.191	0.74931	-13.268
	1.77293	12.123	1.04857	4.938	0.74931	-24.574
	1.77293	0.153	1.04857	3.308	0.74931	-16.806
	1.77293	-1.937	1.04857	2.389	0.74931	-12.386
	1.77293	11.36	1.04857	4.191	0.84308	-7.25
	1.77293	16.413	1.04857	-2.933	0.84308	-14.482
	1.77293	28.66	1.04857	2.123	0.84308	-21.823
	1.77293	14.259	1.04857	2.429	0.84308	1.424
	1.77293	10.604	1.04857	1.494	0.84308	-32.553
	1.77293	-2.341	1.04857	3.166	0.84308	-5.872
	1.77293	9.101	1.04857	-0.683	0.91365	-10.481
	1.77293	1.653	1.04857	3.106	0.91365	-11.406
	1.77293	25.724	1.04857	10.644	0.91365	1.634
	1.77293	11.661	1.04857	3.949	0.91365	-16.979
	1.77293	6.087	1.04857	3.056	0.91365	1.563
	1.77293	-0.866	1.04857	-1.32	0.91365	-1.742
	1.77293	24.184	1.04857	5.673	0.91365	-7.379
	1.77293	15.948	1.04857	5.387	0.91365	-8.933
	1.77293	23.217	1.04857	7.62	0.91365	-19.552
	1.77293	36.66	1.04857	9.328	0.91365	0.113
	1.77293	30.015	1.04857	2.656	0.91365	-12.061
	1.77293	4.085	1.04857	6.417	0.91365	-9.905
	1.77293	13.195	1.04857	6.45	0.9831	-4.25
	1.77293	19.918	1.04857	2.852	0.9831	8.793
	1.77293	11.226	1.04857	2.68	0.9831	18.058
	1.77293	11.916	1.04857	0.752	0.9831	15.682
	1.77293	-9.408	1.04857	0.061	1.05405	11.074
	1.77293	1.747	1.04857	3.008	1.05405	3.262
	1.77293	-1.181	1.04857	3.045	1.05405	-6.643
	1.77293	7.439	1.04857	6.133	1.05405	-6.505
	1.77293	1.003	1.04857	10.769	1.05405	7.722
	1.77293	19.139	1.04857	3.157	1.05405	4.243
	1.77293	-6.768	1.04857	2.401	1.05405	1.462
	1.77293	6.372	1.04857	4.697	1.05405	-1.498
	1.77293	22.262	1.04857	3.548	1.12409	6.124
	1.77293	9.588	1.04857	6.656	1.12409	6.392
	1.77293	22.877	1.04857	3.259	1.12409	18.457
	1.77293	32.272	1.04857	1.195	1.19451	-0.259
	1.77293	31.934	1.04857	-0.617	1.19451	-6.756
	1.77293	16.17	1.04857	1.214	1.19451	-0.071
	1.77293	3.52	1.04857	7.302	1.19451	3.904
	1.77293	14.88	1.04857	2.392	1.19451	15.521
	1.77293	22.842	1.04857	-0.829	1.19451	16.363
	1.77293	15.094	1.04857	3.874	1.19451	23.134
	1.77293	22.387	1.04857	1.04	1.26482	19.597
	1.77293	4.376	1.04857	1.657	1.26482	9.565
	1.77293	6.816	1.04857	-0.96	1.26482	24.831
	1.77293	24.94	1.04857	6.082	1.26482	38.19
	1.77293	24.996	1.04857	4.49	1.33689	19.624
	1.77293	22.391	1.04857	-1.251	1.33689	29.125
	1.77293	7.781	1.04857	2.166	1.33689	19.161
	1.77293	5.41	1.04857	10.592	1.40804	28.363
	1.77293	4.919	1.04857	-1.557	1.40804	35.352
	1.77293	16.544	1.04857	-2.803	1.40804	24.505
	1.77293	-15.441	1.04857	4.661	1.40804	20.516
	1.77293	18.229	1.04857	2.858	1.40804	20.523
	1.77293	5.52	1.04857	-1.621	1.40804	22.586
	1.77293	-1.285	1.04857	3.59	1.40804	1.284
	1.77293	10.234	1.04857	-0.627	1.40804	3.857
	1.77293	20.464	1.04857	7.06	1.48033	15.032
	1.77293	25.458	1.04857	2.645	1.48033	9.757
	1.77293	-4.315	1.04857	5.921	1.48033	17.34
	1.77293	6.131	1.04857	4.666	1.48033	23.146
	1.77293	13.616	1.04857	4.693	1.48033	23.006
	1.77293	17.339	1.04857	1.573	1.48033	25.777
	1.77293	22.578	1.04857	-3.621	1.48033	40.484
	1.77293	25.994	1.04857	0.388	1.48033	45.472
	1.77293	-9.924	1.04857	5.891	1.55078	32.517
	1.77293	6.877	1.04857	2.025	1.55078	4.799
	1.77293	6.053	1.04857	12.709	1.55078	10.235
	1.77293	-2.253	1.04857	1.818	1.55078	25.625
	1.77293	5.317	1.04857	5.592	1.55078	38.525
	1.77293	9.429	1.04857	0.94	1.6217	32.372
	1.77293	11.757	1.04857	8.664	1.6217	30.718
	1.77293	7.546	1.04857	-0.815	1.6217	33.839
	1.77293	20.841	1.04857	5.356	1.6217	25.541
	1.77293	18.767	1.04857	10.932	1.6217	32.191
	1.77293	10.853	1.04857	2.237	1.6217	34.325
	1.77293	12.672	1.04857	8.233	1.6217	38.05
	1.77293	13.002	1.04857	1.601	1.6217	33.74
	1.77293	16.745	1.04857	4.019	1.6217	34.318
	1.77293	20.192	1.04857	4.675	1.6217	34.293
	1.77293	0.678	1.04857	4.366	1.69284	33.943
	1.77293	17.041	1.04857	2.659	1.69284	33.133
	1.77293	22.649	1.04857	7.71	1.69284	36.153
	1.77293	19.478	1.04857	3.782	1.76395	42.036
	1.77293	22.801	1.04857	7.735	1.76395	39.738
	1.77293	-2.334	1.04857	0.628	1.76395	56.513
	1.77293	7.108	1.04857	-0.972	1.76395	41.158
	1.77293	-3.656	1.04857	8.953	1.76395	47.961
	1.77293	19.218	1.04857	6.344	1.83478	31.701
	1.77293	14.722	1.04857	2.782	1.83478	32.851
	1.77293	22.25	1.04857	6.939	1.83478	44.111
	1.77293	2.879	1.04857	3.115	1.83478	39.183
	1.77293	6.23	1.04857	-3.055	1.83478	39.011
	1.77293	19.391	1.04857	2.035	1.83478	39.435
	1.77293	12.537	1.04857	-1.492	1.83478	24.159
	1.77293	8.148	1.04857	0.921	1.90847	24.457
	1.77293	19.379	1.04857	-3.16	1.90847	33.229
	1.77293	2.813	1.04857	4.195	1.90847	34.33
	1.77293	13.953	1.04857	4.523	1.90847	44.073
	1.77293	9.731	1.04857	-1.141	1.90847	50.667
	1.77293	-2.447	1.04857	8.497	1.98158	43.224
	1.77293	7.317	1.04857	3.392	1.98158	45.663
	1.77293	18.581	1.04857	0.276	1.98158	37.227
	1.77293	13.894	1.04857	0.37	1.98158	38.696
	1.77293	6.718	1.04857	1.034	1.98158	47.537
	1.77293	8.345	1.04857	6.111	1.98158	34.487
	1.77293	-2.75	1.04857	4.185	2.05382	34.563
	1.77293	-0.402	1.04857	2.123	2.05382	31.381
	1.77293	-0.137	1.04857	4.236	2.05382	31.923
	1.77293	19.252	1.04857	6.438	2.05382	43.9
	1.77293	7.995	1.04857	8.023	2.05382	57.899
	1.77293	34.996	1.04857	7.41	2.05382	45.839
	1.77293	22.753	1.04857	0.967	2.05382	48.074
	1.77293	-3.051	1.04857	2.521	2.05382	53.82
	1.77293	3.084	1.04857	4.376	2.05382	30.186
	1.77293	-5.162	1.04857	5.867	2.12491	54.494
	1.77293	2.634	1.04857	9.949	2.12491	49.363
	1.77293	2.044	1.04857	6.845	2.12491	64.176
	1.77293	-2.401	1.04857	7.802	2.12491	39.641
	1.77293	8.317	1.04857	4.893	2.12491	52.278
	1.77293	19.257	1.04857	-2.742	2.19847	50.463
	1.77293	10.303	1.04857	2.465	2.19847	49.458
	1.77293	14.057	1.04857	-0.316	2.19847	51.641
	1.77293	27.354	1.04857	4.771	2.19847	44.104
	1.77293	17.977	1.04857	0.588	2.19847	56.648
	1.77293	25.238	1.04857	7.507	2.19847	55.577
	1.77293	17.469	1.04857	6.532	2.27053	40.974
	1.77293	13.97	1.04857	4.005	2.27053	49.61
	1.77293	36.717	1.04857	1.703	2.27053	53.907
	1.77293	23.526	1.04857	4.126	2.27053	39.09
	1.77293	2.805	1.04857	-0.272	2.34496	44.868
	1.77293	8.926	1.04857	3.524	2.34496	46.233
	1.77293	10.715	1.04857	11.539	2.34496	55.807
	1.77293	9.231	1.04857	-2.799	2.34496	56.947
	1.77293	10.03	1.04857	-0.92	2.34496	39.525
	1.77293	6.568	1.04857	5.444	2.34496	31.755
	1.77293	4.905	1.04857	7.375	2.34496	52.822
	1.77293	-3.655	1.04857	1.862	2.34496	55.926
	1.77293	0.91	1.04857	4.321	2.41752	50.064
	1.77293	-1.445	1.04857	1.923	2.41752	42.888
	1.77293	18.195	1.04857	7.588	2.41752	52.892
	1.77293	20.844	1.04857	0.408	2.41752	47.485
	1.77293	20.158	1.04857	4.07	2.41752	53.702
	1.77293	12.852	1.04857	1.07	2.41752	43.572
	1.77293	10.861	1.04857	4.663	2.41752	60.061
	1.77293	7.497	1.04857	6.063	2.41752	35.971
	1.77293	14.238	1.04857	1.869	2.49234	46.938
	1.77293	9.333	1.04857	-0.615	2.49234	55.059
	1.77293	1.454	1.04857	3.352	2.49234	56.904
	1.77293	8.95	1.04857	5.789	2.56489	47.565
	1.77293	4.013	1.04857	2.173	2.56489	50.028
	1.77293	3.809	1.04857	4.829	2.56489	46.832
	1.77293	8.199	1.04857	-4.06	2.56489	40.166
	1.77293	13.404	1.04857	0.253	2.56489	54.511
	1.77293	5.988	1.04857	4.272	2.56489	69.51
	1.77293	4.789	1.04857	2.887	2.56489	58.643
	1.77293	18.729	1.04857	8.748	2.56489	65.718
	1.77293	21.393	1.04857	5.798	2.56489	48.434
	1.77293	6.949	1.04857	8.338	2.56489	65.645
	1.77293	4.797	1.04857	3.285	2.56489	56.397
	1.77293	12.613	1.04857	3.011	2.56489	52.617
	1.77293	12.072	1.04857	3.949	2.56489	46.781
	1.77293	18.795	1.04857	4.114	2.56489	49.755
	1.77293	6.177	1.04857	3.938	2.56489	51.608
	1.77293	13.314	1.04857	12.32	2.56489	66.029
	1.77293	5.381	1.04857	6.854	2.56489	55.528
	1.77293	5.843	1.04857	1.946	2.56489	50.407
	1.77293	39.149	1.04857	2.096	2.63957	48.646
	1.77293	25.146	1.04857	2.327	2.63957	51.739
	1.77293	11.63	1.04857	12.008	2.71158	44.781
	1.77293	7.748	1.04857	2.873	2.71158	62.433
	1.77293	21.399	1.04857	0.651	2.71158	53.149
	1.77293	18.534	1.04857	7.272	2.71158	62.39
	1.77293	11.638	1.04857	2.793	2.71158	52.919
	1.77293	-5.849	1.04857	3.457	2.71158	47.575
	1.77293	6.459	1.04857	0.084	2.71158	51.743
	1.77293	6.778	1.04857	6.214	2.71158	56.949
	1.77293	15.918	1.04857	-6.438	2.78558	33.061
	1.77293	17.645	1.04857	-1.906	2.78558	54.55
	1.77293	22.264	1.04857	-2.392	2.78558	46.069
	1.77293	23.471	1.04857	2.811	2.78558	44.349
	1.77293	-0.147	1.04857	4.04	2.85648	52.424
	1.77293	-3.29	1.04857	1.472	2.85648	49.763
	1.77293	12.755	1.04857	-2.032	2.85648	65.703
	1.77293	4.908	1.04857	-3.164	2.85648	51.709
	1.77293	-6.909	1.04857	-8.827	2.85648	70.941
	1.77293	1.904	1.04857	-7.543	2.85648	65.001
	1.77293	16.696	1.04857	2.927	2.92921	49.9
	1.77293	13.566	1.04857	-4.729	2.92921	63.698
	1.77293	27.011	1.04857	-3.548	2.92921	61.09
	1.77293	7.613	1.04857	2.93	2.92921	71.082
	1.77293	7.883	1.04857	7.357	2.92921	57.087
	1.77293	11.68	1.04857	-2.041	3.00382	47.447
	1.77293	20.637	1.04857	-5.008	3.00382	50.28
	1.77293	14.833	1.04857	-4.31	3.00382	63.153
	1.77293	4.535	1.04857	-0.068	3.00382	74.224
	1.77293	23.281	1.04857	4.24	3.00382	66.422
	1.77293	22.116	1.04857	0.947	3.00382	61.069
	1.77293	7.33	1.04857	-3.25	3.00382	59.174
	1.77293	11.406	1.04857	0.645	3.00382	51.554
	1.77293	13.279	1.04857	1.445	3.00382	52.647
	1.77293	-2.115	1.04857	-6.421	3.07481	51.603
	1.77293	11.627	1.04857	1.887	3.07481	44.256
	1.77293	4.927	1.04857	0.548	3.07481	51.193
	1.77293	21.434	1.04857	-2.293	3.07481	58.093
	1.77293	20.128	1.04857	-5.023	3.07481	50.32
	1.77293	18.931	1.04857	2.088	3.07481	57.701
	1.77293	20.275	1.04857	3.867	3.14751	57.154
	1.77293	3.544	1.04857	3.222	3.14751	53.381
	1.77293	15.033	1.04857	-2.507	3.14751	50.491
	1.77293	9.999	1.04857	10.257	3.14751	54.365
	1.77293	17.421	1.04857	2.811	3.14751	56.481
	1.77293	13.756	1.04857	1.076	3.22196	57.705
	1.77293	4.983	1.04857	4.389	3.22196	50.945
	1.77293	12.461	1.04857	11.301	3.22196	59.696
	1.77293	10.275	1.04857	11.458	3.22196	55.595
	1.77293	6.884	1.04857	3.388	3.22196	56.421
	1.77293	13.643	1.04857	7.384	3.22196	69.193
	1.77293	-0.949	1.04857	8.12	3.29819	58.905
	1.77293	-1.459	1.04857	2.289	3.29819	48.758
	1.77293	13.768	1.04857	-3.496	3.29819	53.951
	1.77293	9.023	1.04857	-1.281	3.37018	49.896
	1.77293	19.633	1.04857	0.33	3.37018	56.66
	1.77293	14.526	1.04857	-1.573	3.37018	58.923
	1.77293	18.735	1.04857	-0.85	3.37018	57.146
	1.77293	0.386	1.04857	-2.778	3.37018	51.76
	1.77293	17.976	1.04857	-8.58	3.37018	61.388
	1.77293	2.911	1.04857	-6.882	3.37018	59.475
	1.77293	-11.18	1.04857	-4.738	3.37018	59.638
	1.77293	-9.493	1.04857	0.093	3.37018	63.635
	1.77293	17.366	1.04857	-2.004	3.44377	65.654
	1.77293	-2.13	1.04857	-2.029	3.44377	50.84
	1.77293	2.97	1.04857	-7.368	3.44377	39.976
	1.77293	6.952	1.04857	-0.875	3.44377	50.557
	1.77293	6.351	1.04857	-6.544	3.51899	57.337
	1.77293	14.952	1.04857	1.56	3.51899	54.316
	1.77293	25.126	1.04857	4.217	3.51899	67.12
	1.77293	3.801	1.04857	-6.5	3.51899	65.358
	1.77293	-5.093	1.04857	-3.033	3.51899	67.465
	1.77293	3.84	1.04857	-5.304	3.51899	65.664
	1.77293	16.32	1.04857	-3.692	3.51899	68.739
	1.77293	7.353	1.04857	-9.281	3.51899	57.646
	1.77293	5.839	1.04857	-4.514	3.51899	58.713
	1.77293	3.709	1.04857	-6.475	3.59589	65.802
	1.77293	19.64	1.04857	-5.365	3.59589	52.931
	1.77293	-4.132	1.04857	-5.04	3.59589	73.045
	1.77293	13.003	1.04857	-7.976	3.59589	75.61
	1.77293	8.217	1.04857	-3.493	3.59589	82.297
	1.77293	4.61	1.04857	-4.394	3.59589	79.06
	1.77293	13.554	1.04857	-4.075	3.66788	72.76
	1.77293	12.407	1.04857	-2.756	3.66788	64.85
	1.77293	-0.003	1.04857	-3.666	3.66788	59.018
	1.77293	10.638	1.04857	-1.649	3.66788	59.773
	1.77293	20.338	1.04857	-8.843	3.66788	82.416
	1.77293	14.935	1.04857	1.77	3.66788	65.63
	1.77293	25.833	1.04857	-2.134	3.66788	68.639
	1.77293	15.977	1.04857	5.565	3.66788	56.042
	1.77293	0.08	1.04857	0.841	3.74134	59.285
	1.77293	5.104	1.04857	-4.67	3.74134	52.925
	1.77293	17.001	1.04857	1.603	3.81631	65.896
	1.77293	7.916	1.04857	-0.663	3.81631	78.279
	1.77293	11.358	1.04857	6.372	3.81631	66.634
	1.77293	18.045	1.04857	6.251	3.81631	79.489
	1.77293	1.73	1.04857	-0.597	3.81631	60.519
	1.77293	-2.409	1.04857	9.978	3.81631	64.12
	1.77293	-0.969	1.04857	9.158	3.81631	56.766
	1.77293	9.181	1.04857	-0.979	3.81631	68.755
	1.77293	16.955	1.04857	0.651	3.8928	75.927
	1.77293	20.068	1.04857	1.515	3.8928	64.487
	1.77293	21.172	1.04857	1.938	3.8928	70.214
	1.77293	17.339	1.04857	0.376	3.8928	69.729
	1.77293	14.137	1.04857	6.001	3.8928	69.864
	1.77293	15.19	1.04857	-0.811	3.97087	79.816
	1.77293	33.671	1.04857	3.701	3.97087	72.814
	1.77293	17.134	1.04857	1.987	3.97087	74.217
	1.77293	11.065	1.04857	7.127	3.97087	69.668
	1.77293	8.982	1.04857	4.535	3.97087	85.711
	1.77293	26.085	1.04857	0.485	3.97087	77.176
	1.77293	10.904	1.04857	-1.238	3.97087	77.51
	1.77293	-3.23	1.04857	4.745	3.97087	77.116
	1.77293	13.179	1.04857	5.302	3.97087	76.156
	1.77293	17.321	1.04857	-3.509	4.04323	78.309
	1.77293	26.828	1.04857	3.614	4.04323	75.523
	1.77293	13.061	1.04857	-3.612	4.04323	64.559
	1.77293	21.495	1.04857	3.054	4.04323	68.585
	1.77293	14.261	1.04857	10.233	4.04323	72.382
	1.77293	8.682	1.04857	8.732	4.04323	71.658
	1.77293	13.369	1.04857	2.973	4.04323	76.47
	1.77293	11.905	1.04857	8.929	4.04323	56.309
	1.77293	19.274	1.04857	10.035	4.04323	74.221
	1.77293	5.784	1.04857	-2.068	4.11693	87.064
	1.77293	-1.76	1.04857	-3.501	4.11693	88.836
	1.77293	-1.646	1.04857	2.397	4.11693	78.324
	1.77293	10.487	1.04857	8.565	4.19202	82.217
	1.77293	2.136	1.04857	-3.299	4.19202	57.968
	1.77293	2.208	1.04857	3.046	4.19202	78.624
	1.77293	21.295	1.04857	3.352	4.19202	73.828
	1.77293	5.172	1.04857	1.442	4.19202	80.473
	1.77293	-0.866	1.04857	6.316	4.19202	83.459
	1.77293	12.31	1.04857	5.602	4.19202	84.537
	1.77293	16.662	1.04857	-0.595	4.19202	69.684
	1.77293	11.753	1.04857	8.802	4.26851	66.645
	1.77293	14.462	1.04857	8.809	4.26851	64.027
	1.77293	20.308	1.04857	7.881	4.26851	80.254
	1.77293	19.415	1.04857	8.393	4.34643	85.169
	1.77293	23.301	1.04857	-8.047	4.34643	75.121
	1.77293	3.797	1.04857	-0.39	4.34643	60.046
	1.77293	8.439	1.04857	4.524	4.34643	67.219
	1.77293	-5.705	1.04857	9.699	4.34643	77.724
	1.77293	5.264	1.04857	-0.634	4.34643	90.57
	1.77293	12.426	1.04857	4.915	4.34643	79.923
	1.77293	2.319	1.04857	4.043	4.41781	81.363
	1.77293	19.543	1.04857	1.58	4.41781	82.222
	1.77293	17.005	1.04857	-0.928	4.41781	70.166
	1.77293	19.459	1.04857	7.852	4.41781	79.266
	1.77293	15.824	1.04857	2.221	4.41781	74.882
	1.77293	12.688	1.04857	11.503	4.41781	76.051
	1.77293	-1.443	1.04857	11.135	4.49039	71.38
	1.77293	7.097	1.04857	-0.569	4.49039	79.433
	1.77293	10.735	1.04857	13.194	4.49039	86.766
	1.77293	-7.739	1.04857	1.107	4.49039	64.385
	1.77293	10.984	1.04857	1.967	4.49039	83.191
	1.77293	2.619	1.04857	2.756	4.49039	70.256
	1.77293	7.402	1.04857	11.593	4.49039	71.178
	1.77293	-0.306	1.04857	6.752	4.49039	77.454
	1.77293	25.279	1.04857	7.354	4.5642	75.701
	1.77293	1.471	1.04857	9.845	4.5642	81.505
	1.77293	7.942	1.04857	12.01	4.5642	76.962
	1.77293	8.623	1.04857	4.669	4.63926	81.259
	1.77293	29.561	1.04857	2.591	4.63926	85.256
	1.77293	-1.556	1.04857	-1.617	4.63926	78.405
	1.77293	16.985	1.04857	3.245	4.63926	89.689
	1.77293	8.811	1.04857	8.759	4.63926	80.334
	1.77293	18.206	1.04857	5.19	4.63926	76.667
	1.77293	11.928	1.04857	1.467	4.63926	85.249
	1.77293	19.815	1.04857	3.19	4.63926	89.778
	1.77293	6.014	1.04857	-0.277	4.63926	80.165
	1.77293	-10.207	1.04857	6.932	4.7156	82.231
	1.77293	19.441	1.04857	6.237	4.7156	69.419
	1.77293	5.771	1.04857	-3.518	4.7156	87.311
	1.77293	-15.432	1.04857	-3.719	4.79323	79.607
	1.77293	-6.187	1.04857	2.784	4.79323	87.178
	1.77293	0.591	1.04857	10.777	4.79323	83.109
	1.77293	14.516	1.04857	4.802	4.79323	87.506
	1.77293	3.671	1.04857	6.666	4.79323	79.888
	1.77293	16.101	1.04857	4.688	4.79323	94.658
	1.77293	23.253	1.04857	5.622	4.79323	86.183
	1.77293	14.124	1.04857	6.244	4.87219	94.282
	1.77293	16.4	1.04857	11.896	4.87219	90.288
	1.77293	1.725	1.04857	12.1	4.87219	77.755
	1.77293	10.485	1.04857	9.807	4.87219	82.213
	1.77293	10.583	1.04857	-5.112	4.87219	77.893
	1.77293	16.862	1.04857	7.649	4.87219	82.945
	1.77293	9.716	1.04857	-1.779	4.87219	86.912
	1.77293	12.828	1.04857	-2.379	4.87219	82.008
	1.77293	10.189	1.04857	-6.344	4.87219	91.676
	1.77293	15.5	1.04857	-5.228	4.9435	87.149
	1.77293	16.985	1.04857	-0.297	4.9435	81.762
	1.77293	4.072	1.04857	-4.003	5.01589	88.21
	1.77293	6.64	1.04857	5.894	5.01589	89.964
	1.77293	31.553	1.04857	6.213	5.01589	92.628
	1.77293	11.471	1.04857	4.569	5.01589	103.939
	1.77293	17.448	1.04857	-1.103	5.01589	84.235
	1.77293	12.219	1.04857	10.773	5.01589	96.871
	1.77293	14.637	1.04857	7.472	5.01589	86.727
	1.77293	4.61	1.04857	4.188	5.01589	92.172
	1.77293	7.671	1.04857	-2.935	5.01589	91.37
	1.77293	7.453	1.04857	0.777	5.08938	101.959
	1.77293	2.972	1.04857	4.314	5.08938	88.812
	1.77293	1.268	1.04857	9.497	5.08938	94.28
	1.77293	7.341	1.04857	8.343	5.16398	79.831
	1.77293	16.332	1.04857	7.194	5.16398	83.515
	1.77293	17.553	1.04857	3.739	5.16398	101.423
	1.77293	16.632	1.04857	-7.966	5.16398	88.32
	1.77293	15.345	1.04857	-1.725	5.16398	97.691
	1.77293	-2.688	1.04857	-0.994	5.16398	93.099
	1.77293	-8.11	1.04857	1.143	5.16398	91.623
	1.77293	-2.308	1.04857	11.785	5.16398	86.16
	1.77293	10.006	1.04857	10.127	5.16398	97.6
	1.77293	4.007	1.04857	9.981	5.16398	94.872
	1.77293	8.32	1.04857	11.952	5.23973	94.737
	1.77293	18.21	1.04857	8.889	5.23973	90.515
	1.77293	27.152	1.04857	4.096	5.23973	89.989
	1.77293	8.993	1.04857	10.185	5.23973	87.114
	1.77293	7.619	1.04857	9.615	5.23973	96.297
	1.77293	18.016	1.04857	-2.485	5.31662	90.113
	1.77293	4.396	1.04857	5.4	5.31662	94.751
	1.77293	-2.345	1.04857	12.856	5.31662	84.719
	1.77293	16.688	1.04857	1.588	5.31662	88.554
	1.77293	9.339	1.04857	3.317	5.31662	82.298
	1.77293	23.161	1.04857	-2.425	5.3947	84.849
	1.77293	3.775	1.04857	8.544	5.3947	95.945
	1.77293	0.447	0.90408	-1.848	5.3947	84.088
	1.77293	8.562	0.90408	10.321	5.3947	84.82
	1.77293	9.528	0.90408	-1.694	5.3947	93.507
	1.77293	15.723	0.90408	-6.677	5.3947	84.743
	1.77293	19.298	0.90408	6.917	5.3947	89.671
	1.77293	15.557	0.90408	-0.546	5.3947	88.491
	1.77293	16.908	0.90408	0.614	5.47397	99.946
	1.77293	5.198	0.90408	3.8	5.47397	94.218
	1.77293	2.985	0.90408	1.872	5.47397	88.669
	1.77293	-1.532	1.0172	9.115	5.47397	91.823
	1.77293	5.223	1.0172	-4.717	5.55445	97.623
	1.77293	3.901	1.0172	-5.362	5.55445	88.141
	1.77293	6.905	1.0172	0.379	5.55445	98.012
	1.77293	12.916	1.0172	3.005	5.55445	93.818
	1.77293	14.063	1.0172	-2.906	5.55445	99.039
	1.77293	19.563	1.06176	2.226	5.55445	91.36
	1.77293	14.64	1.06176	-3.764	5.55445	91.218
	1.77293	20.788	1.06176	7.271	5.62589	92.022
	1.77293	18.487	1.06176	0.3	5.62589	98.874
	1.77293	32.863	1.06176	-4.213	5.62589	97.073
	1.77293	13.158	1.06176	-6.656	5.62589	91.683
	1.77293	28.9	1.06176	-0.141	5.62589	89.591
	1.77293	2.124	1.06176	2.429	5.62589	99.622
	1.77293	13.879	1.1063	5.656	5.62589	100.106
	1.77293	4.83	1.1063	-3.415	5.62589	86.626
	1.77293	9.916	1.1063	-2.096	5.62589	88.2
	1.77293	6.949	1.1063	-5.751	5.62589	90.274
	1.77293	11.168	1.1063	6.383	5.69829	95.052
	1.77293	14.341	1.1063	11.085	5.69829	92.039
	1.77293	18.827	1.1063	7.556	5.69829	85.414
	1.77293	6.363	1.1063	0.924	5.77166	96.116
	1.77293	11.923	1.1063	0.849	5.77166	97.179
	1.77293	14.283	1.1063	-3.753	5.77166	104.11
	1.77293	8.615	1.1063	4.83	5.77166	97.681
	1.77293	-0.443	1.1063	1.443	5.84602	89.251
	1.77293	18.164	1.1063	1.996	5.84602	88.03
	1.77293	9.949	1.15065	0.287	5.84602	90.002
	1.77293	10.001	1.15065	0.125	5.84602	87.635
	1.77293	19.369	1.15065	0.983	5.84602	94.452
	1.77293	26.129	1.15065	-1.353	5.84602	91.427
	1.77293	11.292	1.19464	0.357	5.84602	102.592
	1.77293	5.618	1.19464	-1.429	5.84602	85.502
	1.77293	26.555	1.19464	7.807	5.92139	94.701
	1.77293	11.37	1.19464	6.323	5.92139	108.117
	1.77293	13.114	1.19464	-1.5	5.92139	99.056
	1.77293	4.799	1.19464	-0.605	5.92139	97.551
	1.77293	7.51	1.19464	0.83	5.92139	99.511
	1.77293	10.119	1.19464	-1.859	5.92139	104.377
	1.77293	4.17	1.19464	-12.148	5.99778	94.021
	1.77293	9.918	1.19464	-1.747	5.99778	100.681
	1.77293	5.494	1.24032	-1.233	5.99778	95.72
	1.77293	-0.541	1.24032	0.762	5.99778	100.385
	1.77293	2.487	1.24032	2.392	5.99778	96.574
	1.77293	11.847	1.24032	-2.039	6.07521	92.131
	1.77293	-2.055	1.24032	1.205	6.07521	98.133
	1.77293	2.87	1.24032	7.172	6.07521	95.626
	1.77293	24.943	1.24032	0.569	6.07521	102.51
	1.77293	14.059	1.24032	6.612	6.07521	103.771
	1.77293	-3.391	1.24032	0.585	6.07521	97.236
	1.77293	9.757	1.28544	9.779	6.07521	96.456
	1.77293	9.312	1.28544	3.009	6.15368	102.197
	1.77293	14.642	1.28544	7.134	6.15368	95.536
	1.77293	12.629	1.28544	3.369	6.15368	103.699
	1.77293	17.519	1.28544	-2.274	6.15368	91.494
	1.77293	4.866	1.28544	2.983	6.15368	99.289
	1.77293	7.285	1.28544	-1.738	6.15368	104.756
	1.77293	9.604	1.28544	0.799	6.15368	102.098
	1.77293	14.454	1.28544	0.205	6.15368	89.705
	1.77293	9.021	1.28544	-7.797	6.15368	102.853
	1.77293	1.009	1.28544	-4.236	6.23323	100.22
	1.77293	-0.156	1.28544	2.65	6.23323	99.876
	1.77293	0.096	1.28544	6.26	6.23323	87.44
	1.77293	21.266	1.37576	-4.841	6.23323	97.769
	1.77293	29.574	1.37576	0.751	6.31387	108.026
	1.77293	9.701	1.37576	-7.667	6.31387	103.671
	1.77293	16.332	1.37576	-1.522	6.31387	97.921
	1.77293	23.487	1.37576	-2.646	6.31387	99.377
	1.77293	9.527	1.37576	-4.5	6.31387	101.266
	1.77293	-5.691	1.37576	2.398	6.31387	108.618
	1.77293	4.198	1.37576	3.157	6.3956	111.617
	1.77293	-4.016	1.37576	3.13	6.3956	108.871
	1.77293	6.078	1.37576	4.532	6.3956	101.788
	1.77293	5.308	1.37576	-2.549	6.3956	95.251
	1.77293	17.211	1.37576	4.07	6.3956	103.209
	1.77293	10.217	1.37576	-2.349	6.3956	107.019
	1.77293	1.005	1.37576	-3.364	6.3956	101.618
	1.77293	1.188	1.37576	1.661	6.47846	106.892
	1.77293	0.68	1.37576	10.994	6.47846	103.67
	1.77293	7.976	1.42074	3.691	6.47846	106.552
	1.77293	33.421	1.42074	4.577	6.47846	101.039
	1.77293	20.248	1.42074	0.02	6.55038	113.226
	1.77293	14.944	1.42074	2.495	6.55038	103.971
	1.77293	14.947	1.42074	1.343	6.55038	102.97
	1.77293	19.758	1.42074	2.739	6.55038	107.671
	1.77293	21.974	1.42074	1.668	6.55038	105.348
	1.77293	10.806	1.46718	2.24	6.55038	104.961
	1.77293	25.401	1.46718	5.956	6.55038	106.282
	1.77293	-2.81	1.46718	4.68	6.55038	105.055
	1.77293	12.337	1.46718	5.25	6.62315	102.585
	1.77293	-4.546	1.46718	5.64	6.62315	101.916
	1.77293	-2.325	1.46718	3.681	6.62315	105.732
	1.77293	3.226	1.46718	4.749	6.62315	105.776
	1.77293	-0.953	1.46718	1.008	6.62315	103.963
	1.77293	23.57	1.46718	9.036	6.69678	104.592
	1.77293	21.184	1.46718	5.397	6.69678	105.891
	1.77293	9.894	1.51244	7.967	6.69678	111.587
	1.77293	14.452	1.51244	2.584	6.69678	112.031
	1.77293	11.11	1.55911	0.801	6.69678	104.476
	1.77293	21.756	1.55911	8.043	6.77128	111.542
	1.77293	13.808	1.55911	2.736	6.77128	102.472
	1.77293	11.467	1.55911	6.885	6.77128	111.031
	1.77293	15.746	1.55911	2.127	6.77128	115.448
	1.77293	16.61	1.55911	2.375	6.77128	110.91
	1.77293	-2.315	1.55911	-1.24	6.77128	110.085
	1.77293	4.704	1.55911	9.851	6.77128	113.451
	1.77293	10.136	1.55911	-0.907	6.77128	108.835
	1.77293	6.536	1.55911	-0.505	6.77128	108.012
	1.77293	10.35	1.55911	-4.39	6.77128	103.583
	1.77293	4.734	1.55911	9.05	6.77128	109.844
	1.77293	11.515	1.55911	10.348	6.77128	108.052
	1.77293	13.695	1.55911	6.699	6.84667	108.592
	1.77293	4.956	1.55911	10.044	6.84667	109.943
	1.77293	0.289	1.55911	9.712	6.84667	105.162
	1.77293	-8.036	1.55911	2.303	6.84667	106.006
	1.77293	-3.37	1.55911	7.373	6.92294	108.494
	1.77293	12.615	1.55911	-2.45	6.92294	102.312
	1.77293	10.094	1.55911	0.439	6.92294	109.419
	1.77293	11.124	1.55911	0.462	6.92294	109.235
	1.77293	15.569	1.60434	6.38	6.92294	111.63
	1.77293	1.16	1.60434	2.72	6.92294	108.43
	1.77293	28.745	1.60434	6.609	7.00013	110.839
	1.77293	30.654	1.60434	5.769	7.00013	110.989
	1.77293	30.98	1.60434	-5.349	7.00013	106.763
	1.77293	11.695	1.65089	-2.283	7.00013	107.304
	1.77293	11.307	1.65089	1.271	7.07824	110.249
	1.77293	1.873	1.65089	8.354	7.07824	107.192
	1.77293	15.802	1.65089	-1.377	7.07824	106.528
	1.77293	12.529	1.65089	1.097	7.07824	107.035
	1.77293	4.112	1.69576	4.995	7.07824	106.28
	1.77293	17.119	1.69576	3.556	7.07824	104.588
	1.77293	12.146	1.69576	9.744	7.07824	112.939
	1.77293	-8.595	1.69576	-0.335	7.15727	116.514
	1.77293	-1.479	1.69576	0.72	7.15727	111.058
	1.77293	17.29	1.69576	-2.696	7.15727	107.622
	1.77293	13.863	1.69576	0.119	7.15727	112.397
	1.77293	3.677	1.69576	5.531	7.23726	117.465
	1.77293	2.422	1.69576	-1.162	7.23726	104.562
	1.77293	11.739	1.69576	7.735	7.23726	110.583
	1.77293	4.609	1.74185	0.989	7.23726	108.096
	1.77293	-3.524	1.74185	-2.322	7.23726	112.008
	1.77293	2.474	1.74185	0.716	7.23726	112.954
	1.77293	7.543	1.74185	6.551	7.23726	117.416
	1.77293	4.672	1.74185	12.949	7.3182	114.918
	1.77293	8.002	1.74185	7.943	7.3182	109.543
	1.77293	5.048	1.74185	6.751	7.3182	112.658
	1.77293	-3.771	1.74185	8.482	7.3182	110.254
	1.77293	16.498	1.74185	9.451	7.3182	110.799
	1.77293	14.412	1.786	6.71	7.3182	110.424
	1.77293	13.745	1.786	4.741	7.40012	112.775
	1.77293	8.309	1.786	3.097	7.40012	107.502
	1.77293	12.253	1.786	8.864	7.40012	107.252
	1.77293	11.796	1.83127	11.577	7.40012	112.332
	1.77293	12.571	1.83127	5.996	7.40012	111.514
	1.77293	6.418	1.83127	2.19	7.40012	115.901
	1.77293	6.389	1.83127	8.096	7.40012	108.631
	1.77293	7.887	1.83127	13.325	7.40012	111.031
	1.77293	2.996	1.83127	10.86	7.40012	113.44
	1.77293	9.467	1.83127	6.123	7.40012	114.337
	1.77293	22.255	1.83127	3.544	7.48302	114.042
	1.77293	18.553	1.83127	3.188	7.48302	119.67
	1.77293	4.174	1.83127	8.842	7.48302	115.732
	1.77293	-7.709	1.8777	6.416	7.48302	119.811
	1.77293	-3.784	1.8777	1.709	7.48302	114.44
	1.77293	3.559	1.8777	1.753	7.48302	111.342
	1.77293	-3.061	1.8777	4.065	7.56693	115.24
	1.77293	12.58	1.8777	6.929	7.56693	112.601
	1.77293	7.098	1.8777	7.935	7.56693	110.841
	1.77293	17.135	1.8777	4.271	7.56693	116.094
	1.77293	9.696	1.8777	16.987	7.56693	115.329
	1.77293	32.011	1.8777	13.283	7.56693	116.621
	1.77293	18.394	1.8777	10.279	7.65185	111.733
	1.77293	19.268	1.8777	16.762	7.65185	117.545
	1.77293	12.721	1.8777	14.086	7.65185	122.035
	1.77293	9.456	1.8777	5.539	7.65185	115.709
	1.77293	26.857	1.92186	14.946	7.65185	105.471
	1.77293	20.232	1.92186	9.281	7.7234	112.226
	1.77293	19.062	1.92186	10.965	7.7234	105.36
	1.77293	16.41	1.96707	4.606	7.7234	106.7
	1.77293	12.181	1.96707	3.424	7.7234	109.008
	1.77293	1.146	1.96707	-0.248	7.7234	105.766
	1.77293	12.84	1.96707	5.326	7.79568	113.881
	1.77293	8.959	1.96707	7.3	7.79568	110.864
	1.77293	1.7	1.96707	11.43	7.79568	108.658
	1.77293	-0.685	1.96707	3.874	7.79568	106.708
	1.77293	-6.234	1.96707	12.332	7.79568	115.76
	1.77293	1.627	1.96707	13.93	7.79568	111.352
	1.77293	7.891	1.96707	3.487	7.79568	119.047
	1.77293	7.957	1.96707	3.404	7.79568	120.622
	1.77293	11.031	1.96707	-0.593	7.86869	113.34
	1.77293	1.72	1.96707	7.733	7.86869	117.911
	1.77293	-4.427	2.01334	10.081	7.86869	116.318
	1.77293	6.294	2.01334	12.322	7.86869	112.467
	1.77293	-4.363	2.01334	9.278	7.86869	114.083
	1.77293	1.913	2.0607	1.571	7.86869	119.033
	1.77293	21.614	2.0607	2.824	7.86869	112.662
	1.77293	11.968	2.0607	8.047	7.94245	113.595
	1.77293	10.822	2.0607	1.017	7.94245	111.527
	1.77293	4.195	2.0607	8.45	7.94245	113.541
	1.77293	4.384	2.0607	12.469	7.94245	112.173
	1.77293	10.667	2.0607	13.476	7.94245	116.618
	1.77293	7.827	2.0607	7.681	8.01695	119.683
	1.77293	-5.306	2.0607	8.688	8.01695	119.805
	1.77293	1.842	2.0607	12.808	8.01695	105.138
	1.77293	-9.742	2.0607	5.383	8.01695	107.219
	1.77293	14.05	2.0607	4.164	8.01695	114.323
	1.77293	19.824	2.10542	10.337	8.01695	120.738
	1.77293	-5.026	2.10542	4.027	8.09221	116.361
	1.77293	-1.145	2.10542	11.307	8.09221	113.376
	1.77293	-9.041	2.10542	15.284	8.09221	115.639
	1.77293	1.666	2.15111	8.774	8.09221	120.239
	1.77293	3.857	2.15111	-1.004	8.09221	117.509
	1.77293	17.704	2.15111	1.511	8.09221	117.483
	1.77293	16.708	2.15111	2.514	8.09221	122.927
	1.77293	0.957	2.15111	10.325	8.09221	116.841
	1.77293	16.59	2.15111	13.42	8.16825	112.735
	1.77293	12.863	2.15111	7.193	8.16825	117.662
	1.77293	14.47	2.15111	4.083	8.16825	116.127
	1.77293	20.809	2.15111	6.264	8.24506	121.721
	1.77293	8.062	2.15111	7.646	8.24506	124.041
	1.77293	8.399	2.15111	7.299	8.24506	114.98
	1.77293	-5.795	2.15111	11.228	8.24506	118.736
	1.77293	0.635	2.15111	11.334	8.24506	105.556
	1.77293	13.382	2.19779	0.083	8.24506	113.418
	1.77293	8.775	2.19779	2.558	8.24506	122.729
	1.77293	10.055	2.19779	9.216	8.24506	119.032
	1.77293	9.554	2.24549	13.379	8.24506	116.897
	1.77293	4.271	2.24549	10.006	8.32266	116.775
	1.77293	6.207	2.24549	1.483	8.32266	117.312
	1.77293	13.661	2.24549	5.464	8.32266	125.801
	1.77293	10.095	2.24549	3.477	8.32266	120.793
	1.77293	-1.396	2.24549	4.088	8.40107	115.055
	1.77293	0.867	2.24549	8.652	8.40107	109.793
	1.77293	13.687	2.24549	1.068	8.40107	117.283
	1.77293	16.192	2.24549	5.547	8.40107	121.119
	1.77293	6.024	2.24549	11.029	8.40107	112.12
	1.77293	1.92	2.24549	3.39	8.48028	121.387
	1.77293	4.104	2.24549	6.403	8.48028	116.793
	1.77293	0.758	2.24549	5.514	8.48028	114.512
	1.77293	-4.376	2.24549	15.689	8.48028	117.155
	1.77293	-2.176	2.29013	-0.857	8.48028	118.246
	1.77293	3.908	2.29013	4.495	8.48028	119.18
	1.77293	5.593	2.33566	14.479	8.56031	121.147
	1.77293	3.662	2.33566	8.454	8.56031	120.766
	1.77293	17.71	2.33566	8.129	8.56031	116.801
	1.77293	27.186	2.33566	12.683	8.56031	118.461
	1.77293	13.759	2.33566	5.587	8.56031	120.591
	1.77293	9.32	2.33566	6.524	8.56031	119.278
	1.60693	22.098	2.33566	3.683	8.56031	119.609
	1.60693	12.054	2.33566	2.682	8.64117	116.071
	1.60693	8.516	2.3821	11.419	8.64117	119.071
	1.60693	6.769	2.3821	4.152	8.64117	114.38
	1.60693	26.168	2.3821	6.939	8.64117	123.928
	1.60693	32.551	2.3821	12.624	8.64117	118.332
	1.60693	24.392	2.3821	9.474	8.64117	127.536
	1.67736	8.92	2.3821	6.056	8.64117	118.997
	1.67736	12.557	2.3821	11.204	8.64117	120.855
	1.67736	-0.989	2.3821	6.365	8.64117	115.517
	1.67736	14.447	2.3821	11.652	8.64117	122.655
	1.67736	13.481	2.3821	8.53	8.72287	113.963
	1.67736	8.597	2.3821	9.833	8.72287	117.451
	1.67736	0.169	2.3821	15.531	8.72287	121.855
	1.72911	12.887	2.42947	9.671	8.72287	126.276
	1.72911	4.468	2.42947	6.983	8.80542	122.596
	1.72911	18.322	2.42947	10.832	8.80542	113.282
	1.72911	8.092	2.42947	12.131	8.80542	113.662
	1.72911	9.276	2.42947	14.316	8.80542	123.503
	1.72911	17.305	2.42947	8.512	8.88883	116.444
	1.72911	21.878	2.47778	9.628	8.88883	112.337
	1.72911	16.284	2.47778	12.228	8.88883	121.449
	1.72911	8.565	2.47778	4.744	8.88883	121.514
	1.78247	0.436	2.47778	10.306	8.88883	109.501
	1.78247	13.857	2.47778	13.779	8.88883	123.172
	1.78247	12.79	2.47778	2.126	8.88883	123.664
	1.78247	14.908	2.47778	4.766	8.88883	124.147
	1.78247	23.095	2.47778	-3.216	8.88883	122.441
	1.78247	11.365	2.47778	5.665	8.88883	124.76
	1.78247	23.439	2.47778	3.948	8.88883	122.596
	1.78247	3.62	2.47778	5.779	8.97312	123.284
	1.78247	7.083	2.52254	15.086	8.97312	125.208
	1.78247	13.917	2.52254	14.099	8.97312	120.523
	1.83419	9.41	2.52254	8.446	9.05829	128.969
	1.83419	13.274	2.52254	10.978	9.05829	116.376
	1.83419	-0.146	2.52254	14.195	9.05829	121.873
	1.83419	6.477	2.52254	12.506	9.05829	116.732
	1.83419	24.87	2.52254	10.909	9.14435	121.532
	1.83419	21.559	2.52254	16.667	9.14435	122.715
	1.83419	25.726	2.56812	16.156	9.14435	127.961
	1.83419	5.863	2.56812	15.157	9.23133	121.107
	1.83419	-0.347	2.56812	17.612	9.23133	125.582
	1.88741	-1.33	2.56812	10.302	9.23133	123.98
	1.88741	12.737	2.61452	16.333	9.23133	121.129
	1.88741	2.293	2.61452	12.026	9.23133	126.159
	1.88741	29.024	2.61452	8.195	9.23133	118.819
	1.88741	22.1	2.61452	16.904	9.23133	123.373
	1.88741	32.499	2.61452	14.751	9.31922	122.042
	1.88741	24.493	2.61452	8.814	9.31922	131.306
	1.88741	27.047	2.61452	6.15	9.31922	122.693
	1.94219	20.969	2.61452	13.463	9.31922	124.328
	1.94219	18.392	2.61452	13.377	9.31922	124.805
	1.94219	10.235	2.61452	11.182	9.40805	123.608
	1.94219	35.036	2.66177	10.485	9.40805	129.45
	1.94219	28.369	2.66177	16.242	9.40805	125.874
	1.94219	18.318	2.66177	12.17	9.40805	118.399
	1.94219	11.912	2.66177	14.676	9.40805	126.493
	1.94219	2.538	2.66177	13.147	9.40805	125.884
	1.99499	2.382	2.66177	14.069	9.40805	126.506
	1.99499	-13.586	2.66177	19.516	9.40805	128.764
	1.99499	-0.865	2.70987	7.01	9.47979	118.948
	1.99499	11.317	2.70987	11.815	9.47979	127.981
	1.99499	3.712	2.70987	13.752	9.47979	116.614
	1.99499	12.073	2.70987	5.683	9.47979	125.814
	2.04923	16.133	2.70987	17.231	9.47979	125.146
	2.04923	19.179	2.70987	7.643	9.47979	120.216
	2.04923	1.505	2.70987	15.789	9.55214	126.009
	2.04923	12.375	2.70987	18.063	9.55214	124.255
	2.04923	6.8	2.75885	9.693	9.55214	124.777
	2.04923	5.277	2.75885	13.1	9.55214	122.226
	2.04923	0.194	2.75885	17.729	9.62511	127.589
	2.04923	7.63	2.75885	13.413	9.62511	132.307
	2.04923	14.928	2.75885	17.77	9.62511	128.297
	2.10118	3.834	2.75885	14.982	9.62511	124.15
	2.10118	15.932	2.75885	13.228	9.62511	125.309
	2.10118	26.428	2.75885	10.234	9.62511	119.621
	2.10118	10.199	2.75885	15.904	9.62511	133.182
	2.10118	16.956	2.75885	16.366	9.6987	125.835
	2.10118	22.189	2.75885	17.02	9.6987	130.904
	2.10118	11.577	2.75885	22.655	9.6987	127.09
	2.10118	7.619	2.75885	20.327	9.6987	121.733
	2.15446	-0.585	2.80369	15.339	9.6987	127.629
	2.15446	14.867	2.80369	15.854	9.6987	121.668
	2.15446	10.98	2.80369	21.768	9.6987	129.566
	2.15446	1.807	2.84927	15.289	9.6987	121.477
	2.15446	15.5	2.84927	18.61	9.6987	124.562
	2.15446	18.31	2.84927	8.925	9.77293	130.185
	2.15446	4.422	2.84927	5.937	9.77293	125.543
	2.15446	26.437	2.84927	11.589	9.77293	133.615
	2.2091	4.749	2.84927	11.993	9.84779	129.744
	2.2091	11.318	2.89559	15.02	9.84779	129.474
	2.2091	12.237	2.89559	20.658	9.84779	126.257
	2.2091	-2.753	2.89559	18.589	9.84779	131.038
	2.2091	-1.374	2.89559	19.247	9.84779	128.513
	2.2091	8.945	2.89559	15.275	9.84779	125.999
	2.2091	19.625	2.89559	12.908	9.84779	126.926
	2.2091	11.301	2.89559	14.94	9.84779	128.019
	2.2091	9.536	2.89559	22.099	9.84779	128.479
	2.2091	6.101	2.89559	11.592	9.84779	132.869
	2.26107	14.453	2.94268	13.594	9.84779	124.598
	2.26107	6.287	2.94268	18.527	9.9233	125.134
	2.26107	9.864	2.94268	16.76	9.9233	129.11
	2.26107	1.071	2.94268	17.165	9.9233	126.671
	2.26107	29.927	2.94268	14.809	9.9233	122.789
	2.26107	23.109	2.94268	17.559	9.9233	124.573
	2.26107	30.368	2.94268	19.513	9.9233	125.483
	2.26107	21.237	2.94268	13.745	9.9233	126.286
	2.26107	23.92	2.94268	15.826	9.9233	125.64
	2.31428	15.873	2.94268	15.861	9.99945	127.935
	2.31428	10.101	2.94268	17.752	9.99945	131.531
	2.31428	9.835	2.94268	14.924	9.99945	132.199
	2.31428	3.17	2.94268	19.769	10.0763	126.834
	2.31428	10.228	2.94268	16.355	10.0763	131.33
	2.36874	18.292	2.99053	18.954	10.0763	127.336
	2.36874	18.909	2.99053	12.55	10.0763	129.63
	2.36874	43.441	2.99053	9.618	10.1538	124.832
	2.36874	37.345	2.99053	16.141	10.1538	127.32
	2.36874	21.332	3.03917	10.003	10.1538	131.198
	2.36874	8.6	3.03917	15.604	10.1538	120.982
	2.36874	20.4	3.03917	18.038	10.1538	124.918
	2.36874	6.794	3.03917	16.023	10.1538	126.139
	2.42449	19.254	3.03917	11.487	10.1538	123.236
	2.42449	12.693	3.03917	7.295	10.2319	127.431
	2.42449	16.523	3.03917	10.103	10.2319	117.84
	2.42449	10.769	3.03917	16.926	10.2319	133.123
	2.42449	27.544	3.03917	12.534	10.2319	130.293
	2.42449	16.744	3.03917	16.678	10.2319	131.159
	2.42449	23.37	3.03917	16.692	10.2319	122.799
	2.42449	18.961	3.03917	14.379	10.2319	123.798
	2.47711	22.385	3.03917	18.173	10.2319	123.297
	2.47711	17.411	3.0886	9.566	10.2319	128.691
	2.47711	23.726	3.0886	12.837	10.2319	130.298
	2.47711	30.019	3.0886	15.795	10.3108	130.043
	2.47711	23.624	3.0886	15.388	10.3108	130.711
	2.47711	16.561	3.0886	13.571	10.3108	120.918
	2.47711	18.558	3.13323	14.715	10.3108	134.534
	2.47711	24.449	3.13323	17.94	10.3108	129.581
	2.53089	14.201	3.13323	16.222	10.3903	125.597
	2.53089	35.721	3.13323	15.309	10.3903	125.535
	2.53089	36.143	3.13323	18.171	10.3903	126.812
	2.53089	23.976	3.13323	19.029	10.3903	130.566
	2.53089	39.567	3.1785	14.885	10.3903	135.077
	2.53089	27.158	3.1785	18.224	10.3903	124.638
	2.53089	22.16	3.1785	13.694	10.4705	129.934
	2.53089	27.493	3.1785	17.576	10.4705	130.733
	2.53089	27.073	3.1785	16.133	10.4705	138.075
	2.53089	23.644	3.1785	16.401	10.4705	126.047
	2.58584	16.142	3.1785	19.551	10.4705	125.231
	2.58584	28.671	3.1785	18.9	10.4705	127.44
	2.58584	21.245	3.1785	15.63	10.4705	130.345
	2.58584	23.614	3.22443	13.839	10.4705	130.566
	2.58584	31.396	3.22443	12.002	10.4705	128.426
	2.64199	25.959	3.22443	18.362	10.5514	127.833
	2.64199	10.873	3.22443	17.509	10.5514	131.06
	2.64199	1.915	3.22443	15.753	10.5514	127.988
	2.64199	16.158	3.22443	20.954	10.6331	130.25
	2.64199	24.786	3.22443	21.113	10.6331	130.722
	2.64199	36.239	3.22443	17.302	10.6331	129.988
	2.64199	31.449	3.22443	9.871	10.6331	128.503
	2.64199	20.641	3.22443	18.851	10.6331	130.654
	2.64199	32.237	3.27104	16.412	10.6331	129.895
	2.64199	8.619	3.27104	21.894	10.6331	131.683
	2.69454	27.973	3.27104	15.248	10.6331	131.697
	2.69454	17.595	3.27104	14.426	10.7154	131.106
	2.69454	21.059	3.27104	18.836	10.7154	135.725
	2.69454	14.307	3.27104	24.627	10.7154	134.281
	2.69454	28.844	3.27104	20.615	10.7154	133.864
	2.69454	32.25	3.27104	20.026	10.7154	130.495
	2.69454	24.931	3.27104	9.888	10.7154	129.77
	2.69454	28.843	3.27104	19.097	10.7154	129.835
	2.74813	22.753	3.27104	17.029	10.7154	136.395
	2.74813	34.162	3.27104	12.454	10.7985	132.261
	2.74813	33.352	3.27104	13.569	10.7985	129.659
	2.74813	21.918	3.27104	16.503	10.7985	135.621
	2.74813	24.73	3.27104	11.015	10.7985	129.679
	2.74813	29.101	3.27104	20.177	10.7985	133.601
	2.74813	21.667	3.31832	14.492	10.8823	130.302
	2.74813	42.182	3.31832	20.603	10.8823	135.515
	2.74813	19.471	3.31832	20.296	10.8823	126.705
	2.8028	18.331	3.3663	18.387	10.8823	125.295
	2.8028	26.124	3.3663	16.304	10.8823	134.069
	2.8028	40.283	3.3663	17.809	10.8823	137.274
	2.8028	38.17	3.3663	15.856	10.8823	133.643
	2.8028	32.123	3.3663	16.24	10.9669	127.128
	2.8028	25.212	3.3663	18.822	10.9669	131.51
	2.85857	22.361	3.3663	17.485	10.9669	131.131
	2.85857	19.429	3.3663	19.987	10.9669	123.389
	2.85857	34.013	3.3663	14.861	10.9669	133.182
	2.85857	24.033	3.3663	19.284	10.9669	127.776
	2.85857	21.218	3.3663	19.74	11.0522	126.411
	2.85857	45.336	3.3663	16.852	11.0522	129.375
	2.85857	24.798	3.3663	18.757	11.0522	132.027
	2.85857	11.687	3.3663	17.754	11.0522	138.676
	2.85857	11.115	3.3663	12.747	11.0522	133.08
	2.91545	25.621	3.41497	15.526	11.0522	132.177
	2.91545	36.697	3.41497	16.193	11.1383	135.236
	2.91545	17.875	3.41497	12.536	11.1383	137.195
	2.91545	18.696	3.41497	17.431	11.1383	133.059
	2.91545	19.793	3.41497	21.105	11.1383	125.139
	2.91545	30.841	3.46436	21.53	11.1383	129.085
	2.91545	45.801	3.46436	17.447	11.1383	131.596
	2.91545	44.416	3.46436	15.644	11.1383	125.604
	2.91545	32.298	3.46436	16.423	11.1383	137.525
	2.91545	27.966	3.51447	17.757	11.1383	133.109
	2.96815	37.48	3.51447	18.499	11.1383	129.389
	2.96815	23.425	3.51447	18.441	11.1383	130.45
	2.96815	15.171	3.51447	22.529	11.2251	127.005
	2.96815	10.361	3.51447	19.831	11.2251	128.099
	2.96815	29.832	3.51447	17.685	11.2251	136.019
	2.96815	-0.235	3.51447	22.244	11.3128	131.049
	2.96815	30.104	3.51447	19.341	11.3128	139.743
	3.0218	24.4	3.55891	16.62	11.3128	124.572
	3.0218	21.008	3.55891	9.392	11.3128	136.671
	3.0218	22.063	3.55891	17.345	11.4012	129.367
	3.0218	31.703	3.55891	19.242	11.4012	136.327
	3.0218	47.104	3.55891	13.027	11.4012	125.723
	3.0218	37.479	3.55891	23.621	11.4012	130.267
	3.0218	37.679	3.55891	13.871	11.4012	128.726
	3.0218	26.429	3.55891	17.475	11.4904	132.656
	3.0218	39.861	3.55891	20.854	11.4904	131.147
	3.07644	49.596	3.55891	18.58	11.4904	131.139
	3.07644	43.524	3.55891	16.094	11.4904	130.655
	3.07644	17.345	3.55891	16.497	11.4904	132.877
	3.07644	39.9	3.60393	13.377	11.4904	131.957
	3.07644	40.583	3.60393	12.591	11.4904	135.081
	3.07644	29.925	3.60393	14.902	11.4904	134.702
	3.07644	32.089	3.60393	13.689	11.5805	132.349
	3.07644	44.577	3.64952	17.681	11.5805	128.633
	3.07644	38.472	3.64952	18.448	11.5805	131.328
	3.13207	52.079	3.64952	16.656	11.5805	131.084
	3.13207	31.244	3.64952	15.377	11.5805	131.306
	3.13207	41.981	3.64952	13.042	11.5805	131.212
	3.13207	32.603	3.64952	18.428	11.5805	132.34
	3.13207	27.35	3.64952	18.363	11.5805	135.465
	3.13207	31.378	3.64952	17.205	11.5805	130.409
	3.13207	25.925	3.64952	11.847	11.5805	133.194
	3.13207	27.833	3.64952	13.271	11.5805	133.563
	3.18871	18.499	3.64952	20.851	11.6713	133.621
	3.18871	34.18	3.64952	14.828	11.6713	131.72
	3.18871	30.914	3.64952	8.708	11.6713	132.761
	3.18871	32.435	3.64952	14.685	11.6713	135.449
	3.18871	17.695	3.64952	15.06	11.763	131.32
	3.18871	34	3.64952	11.887	11.763	133.345
	3.18871	29.787	3.69569	14.116	11.763	131.435
	3.18871	40.544	3.69569	10.886	11.763	132.369
	3.24057	38.763	3.69569	22.54	11.763	137.07
	3.24057	38.7	3.74246	18.092	11.763	133.147
	3.24057	39.838	3.74246	16.943	11.763	133.367
	3.24057	40.685	3.74246	13.66	11.763	138.395
	3.24057	41.062	3.74246	9.524	11.8555	135.123
	3.24057	43.163	3.74246	17.069	11.8555	136.885
	3.24057	32.18	3.74246	9.427	11.8555	135.185
	3.24057	40.558	3.74246	14.311	11.8555	133.319
	3.24057	39.497	3.74246	17.768	11.8555	135.704
	3.24057	36.419	3.74246	19.888	11.8555	139.783
	3.29328	30.803	3.74246	13.846	11.8555	138.21
	3.29328	38.9	3.74246	12.888	11.8555	132.003
	3.29328	18.743	3.74246	17.847	11.8555	133.438
	3.29328	30.237	3.74246	21.47	11.9489	131.563
	3.29328	42.305	3.78982	17.732	11.9489	132.682
	3.29328	45.521	3.78982	20.197	11.9489	132.578
	3.29328	45.329	3.78982	12.731	11.9489	136.754
	3.29328	38.669	3.83779	16.415	11.9489	138.285
	3.29328	22.504	3.83779	16.915	11.9489	136.051
	3.29328	10.211	3.83779	12.623	11.9489	136.538
	3.29328	29.978	3.83779	14.758	12.0431	138.699
	3.29328	30.509	3.83779	12.735	12.0431	127.827
	3.29328	31.168	3.83779	16.267	12.0431	136.194
	3.29328	39.398	3.83779	14.576	12.0431	130.627
	3.29328	43.738	3.83779	22.22	12.1382	134.862
	3.29328	42.955	3.83779	17.492	12.1382	131.868
	3.34686	25.59	3.83779	13.618	12.1382	133.605
	3.34686	41.706	3.83779	19.396	12.1382	133.71
	3.34686	40.646	3.88638	16.794	12.1382	133.989
	3.34686	14.056	3.88638	18.556	12.1382	136.509
	3.34686	19.377	3.88638	16.805	12.1382	133.359
	3.34686	30.413	3.88638	21.385	12.2101	130.241
	3.34686	39.413	3.88638	21.85	12.2101	130.235
	3.40131	43.366	3.88638	21.053	12.2101	132.324
	3.40131	34.301	3.88638	17.077	12.2101	131.818
	3.40131	36.521	3.88638	15.881	12.2101	138.358
	3.45666	20.341	3.88638	24.171	12.2101	135.261
	3.45666	32.368	3.93559	21.473	12.2101	133.538
	3.45666	42.971	3.93559	21.025	12.2101	139.875
	3.45666	43.776	3.93559	15.018	12.2101	136.797
	3.45666	47.637	3.93559	17.189	12.2101	137.495
	3.45666	39.896	3.93559	19.15	12.2824	136.431
	3.45666	37.401	3.93559	21.309	12.2824	140.474
	3.45666	14.666	3.93559	22.092	12.2824	138.682
	3.45666	33.729	3.93559	20.83	12.2824	139.814
	3.51292	37.324	3.93559	20.001	12.3553	138.594
	3.51292	37.888	3.93559	22.941	12.3553	132.264
	3.51292	36.578	3.93559	18.869	12.3553	137.523
	3.51292	52.141	3.93559	19.88	12.3553	135.65
	3.51292	36.576	3.93559	20.03	12.3553	135.391
	3.51292	34.291	3.93559	18.129	12.3553	140.562
	3.51292	43.452	3.93559	17.369	12.3553	142.511
	3.5701	24.482	3.98543	22.964	12.4287	136.827
	3.5701	38.563	3.98543	19.868	12.4287	138.336
	3.5701	41.275	3.98543	20.191	12.4287	137.37
	3.5701	24.582	3.98543	19.425	12.4287	135.08
	3.5701	45.367	4.03592	19.043	12.5026	134.589
	3.5701	36.836	4.03592	17.623	12.5026	137.589
	3.5701	30.629	4.03592	16.431	12.5026	135.134
	3.5701	46.024	4.03592	18.004	12.5026	137.044
	3.5701	34.666	4.03592	26.23	12.5026	133.716
	3.5701	19.644	4.03592	23.417	12.5026	136.528
	3.62822	32.492	4.03592	14.67	12.5026	133.717
	3.62822	50.375	4.03592	18.188	12.5771	134.123
	3.62822	52.553	4.03592	21.376	12.5771	133.827
	3.62822	36.646	4.08705	18.021	12.5771	136.022
	3.62822	30.359	4.08705	20.018	12.652	133.57
	3.62822	34.798	4.08705	18.073	12.652	139.499
	3.68069	44.74	4.08705	16.169	12.652	137.931
	3.68069	38.247	4.08705	16.106	12.652	140.594
	3.68069	33.092	4.08705	20.348	12.652	134.231
	3.68069	44.13	4.08705	17.926	12.652	140.901
	3.68069	36.031	4.08705	15.826	12.652	137.814
	3.68069	34.83	4.08705	19.032	12.652	135.834
	3.68069	43.985	4.08705	17.885	12.7275	135.948
	3.68069	35.678	4.08705	21.005	12.7275	143.879
	3.68069	44.501	4.08705	15.41	12.7275	138.541
	3.68069	37.278	4.13884	10.218	12.7275	135.683
	3.73393	36.942	4.18376	12.539	12.7275	138.356
	3.73393	47.738	4.18376	13.735	12.7275	138.628
	3.73393	50.929	4.18376	17.842	12.7275	140.11
	3.73393	44.805	4.18376	14.797	12.7275	137.71
	3.73393	31.999	4.18376	7.478	12.7275	137.201
	3.73393	38.75	4.18376	15.281	12.8035	132.969
	3.73393	29.208	4.18376	20.67	12.8035	139.586
	3.73393	32.426	4.18376	18.004	12.8035	137.245
	3.73393	52.26	4.22918	14.583	12.8035	134.857
	3.78794	44.067	4.22918	20.224	12.8801	133.56
	3.78794	33.899	4.22918	20.574	12.8801	140.462
	3.78794	47.025	4.22918	16.398	12.8801	140.476
	3.78794	28.493	4.22918	19.143	12.8801	135.874
	3.78794	32.91	4.22918	15.842	12.8801	138.337
	3.78794	37.617	4.22918	23.933	12.8801	133.204
	3.78794	38.863	4.22918	19.798	12.9572	135.329
	3.84274	44.286	4.22918	23.525	12.9572	134.484
	3.84274	31.425	4.22918	18.762	12.9572	133.886
	3.84274	44.346	4.2751	22.094	12.9572	141.468
	3.84274	47.919	4.2751	24.887	12.9572	139.251
	3.84274	28.784	4.2751	16.792	12.9572	137.317
	3.84274	36.771	4.2751	18.882	13.0348	137.533
	3.84274	35.774	4.2751	16.57	13.0348	143.412
	3.84274	39.96	4.2751	18.34	13.0348	137.488
	3.89835	31.074	4.2751	18.322	13.0348	137.563
	3.89835	32.24	4.32152	16.44	13.0348	139.317
	3.89835	44.963	4.32152	18.095	13.0348	138.55
	3.89835	40.8	4.32152	16.291	13.0348	140.524
	3.89835	41.877	4.32152	15.011	13.113	137.382
	3.89835	39.358	4.32152	16.332	13.113	137.698
	3.89835	45.261	4.32152	20.221	13.113	136.681
	3.89835	40.535	4.32152	11.634	13.113	137.266
	3.95477	48.496	4.32152	20.176	13.113	136.068
	3.95477	33.507	4.36846	15.483	13.113	139.273
	3.95477	37.447	4.36846	20.954	13.113	136.185
	3.95477	31.259	4.36846	18.732	13.1917	132.889
	3.95477	37.146	4.36846	19.73	13.1917	137.859
	3.95477	38.477	4.36846	20.506	13.1917	135.509
	3.95477	43.189	4.36846	23.945	13.1917	136.341
	3.95477	41.679	4.36846	19.901	13.271	140.008
	3.95477	38.61	4.36846	20.173	13.271	140.434
	3.95477	41.476	4.36846	20.678	13.271	133.911
	3.95477	42.343	4.36846	20.232	13.271	139.357
	4.01201	38.095	4.36846	19.301	13.271	140.01
	4.01201	49.985	4.36846	17.954	13.271	135.886
	4.01201	47.713	4.36846	21.186	13.271	138.445
	4.01201	36.581	4.36846	28.494	13.271	140.992
	4.01201	46.957	4.36846	20.841	13.271	138.254
	4.01201	40.458	4.36846	20.595	13.3509	137.245
	4.01201	47.647	4.41592	13.432	13.3509	138.465
	4.01201	55.926	4.41592	18.094	13.3509	139.765
	4.0701	40.664	4.4639	18.525	13.3509	139.516
	4.0701	30.629	4.4639	16.151	13.3509	136.325
	4.0701	48.934	4.4639	20.046	13.3509	140.023
	4.0701	53.042	4.4639	19.617	13.3509	139.035
	4.0701	46.931	4.4639	17.573	13.3509	138.131
	4.0701	45.499	4.4639	20.891	13.4313	143.823
	4.0701	54.514	4.4639	15.555	13.4313	137.164
	4.0701	43.075	4.4639	18.299	13.4313	140.285
	4.0701	48.734	4.51241	14.099	13.4313	144.422
	4.0701	46.346	4.51241	18.855	13.5124	140.138
	4.12904	45.589	4.51241	20.242	13.5124	136.963
	4.12904	42.812	4.51241	21.804	13.5124	148.071
	4.12904	45.804	4.51241	18.096	13.5124	140.144
	4.12904	55.532	4.51241	16.926	13.5124	143.269
	4.12904	56.188	4.51241	16.05	13.594	136.101
	4.12904	41.98	4.51241	15.172	13.594	145.207
	4.12904	28.936	4.51241	21.707	13.594	144.507
	4.18132	54.243	4.56146	12.308	13.594	142.512
	4.18132	63.671	4.56146	17.782	13.594	144.082
	4.18132	43.097	4.56146	25.725	13.594	137.539
	4.18132	45.782	4.56146	18.254	13.594	138.251
	4.18132	43.352	4.56146	14.869	13.594	141.39
	4.18132	24.001	4.56146	22.584	13.6762	141.873
	4.18132	32.842	4.56146	23.698	13.6762	141.485
	4.18132	39.793	4.56146	20.739	13.6762	136.501
	4.18132	36.574	4.56146	22.335	13.6762	145.056
	4.23427	28.359	4.56146	20.497	13.6762	137.054
	4.23427	43.186	4.61105	18.357	13.759	142.441
	4.23427	37.05	4.61105	21.179	13.759	139.521
	4.23427	42.721	4.61105	18.171	13.759	140.241
	4.23427	38.417	4.61105	16.798	13.759	145.301
	4.23427	39.574	4.61105	13.235	13.759	145.975
	4.23427	45.858	4.61105	18.869	13.759	144.877
	4.23427	43.629	4.61105	19.22	13.759	140.537
	4.23427	60.409	4.61105	21.067	13.759	137.66
	4.2879	48.862	4.66119	20.965	13.759	145.296
	4.2879	44.797	4.66119	18.692	13.759	146.106
	4.2879	46.036	4.66119	18.595	13.759	142.652
	4.2879	37.226	4.66119	13.906	13.759	145.908
	4.2879	45.237	4.66119	21.34	13.759	147.126
	4.2879	38.315	4.66119	18.779	13.8424	141.065
	4.2879	52.739	4.66119	20.389	13.8424	146.737
	4.2879	52.443	4.66119	17.425	13.8424	141.429
	4.2879	48.651	4.66119	18.085	13.9264	141.814
	4.2879	50.278	4.66119	25.6	13.9264	137.337
	4.2879	40.835	4.71189	22.853	13.9264	142.463
	4.34222	31.961	4.71189	18.404	13.9264	144.748
	4.34222	31.215	4.71189	16.146	14.011	138.89
	4.34222	43.316	4.71189	15.825	14.011	139.31
	4.34222	34.947	4.71189	19.567	14.011	142.693
	4.34222	52.127	4.71189	24.634	14.011	144.171
	4.34222	58.878	4.71189	17.981	14.011	136.359
	4.34222	42.914	4.71189	15.77	14.011	139.124
	4.39724	45.605	4.76315	24.176	14.0962	139.021
	4.39724	59.665	4.76315	22.57	14.0962	141.031
	4.39724	54.888	4.76315	19.835	14.0962	137.161
	4.39724	42.367	4.76315	18.951	14.0962	145.126
	4.39724	48.637	4.76315	17.292	14.0962	142.934
	4.45296	56.344	4.76315	15.002	14.1821	142.522
	4.45296	54.22	4.76315	12.403	14.1821	138.194
	4.45296	42.406	4.76315	19.602	14.1821	145.161
	4.45296	44.058	4.76315	17.995	14.1821	141.547
	4.45296	40.76	4.81498	15.554	14.1821	144.143
	4.45296	47.58	4.81498	19.914	14.2686	142.32
	4.45296	54.67	4.81498	19.226	14.2686	140.643
	4.45296	52.515	4.81498	15.677	14.2686	139.738
	4.45296	50.39	4.81498	14.53	14.2686	143.5
	4.45296	46.436	4.81498	18.686	14.2686	144.656
	4.45296	43.407	4.81498	17.359	14.2686	134.386
	4.50941	57.041	4.81498	17.647	14.2686	140.176
	4.50941	44.797	4.81498	20.478	14.3558	144.087
	4.50941	55.777	4.86739	12.165	14.3558	147.882
	4.50941	44.579	4.86739	15.026	14.3558	140.152
	4.50941	50.048	4.86739	18.544	14.3558	144.149
	4.50941	48.891	4.86739	18.899	14.3558	142.374
	4.50941	55.818	4.86739	18.751	14.3558	143.521
	4.50941	50.153	4.86739	18.88	14.3558	140.203
	4.56658	52.43	4.86739	17.177	14.4435	142.452
	4.56658	45.026	4.86739	17.765	14.4435	146.571
	4.56658	54.898	4.86739	12.81	14.4435	146.254
	4.56658	48.574	4.86739	11.276	14.4435	143.577
	4.56658	48.671	4.86739	19.467	14.4435	143.427
	4.56658	57.173	4.92038	16.854	14.532	137.781
	4.56658	55.311	4.92038	19.668	14.532	146.072
	4.62449	41.201	4.92038	21.851	14.532	142.003
	4.62449	40.797	4.92038	17.272	14.532	138.249
	4.62449	49.648	4.92038	20.404	14.532	138.022
	4.62449	64.185	4.92038	17.951	14.532	140.885
	4.62449	51.117	4.92038	18.077	14.621	141.521
	4.62449	47.343	4.92038	18.111	14.621	143.144
	4.62449	51.899	4.92038	19.738	14.621	138.822
	4.62449	43.684	4.92038	19.93	14.621	146.409
	4.62449	55.496	4.92038	12.958	14.621	142.541
	4.68314	46.294	4.92038	14.68	14.621	139.614
	4.68314	49.623	4.92038	16.793	14.621	139.113
	4.68314	55.22	4.92038	18.331	14.621	137.415
	4.68314	51.474	4.96499	14.451	14.621	141.411
	4.68314	47.183	5.01001	16.589	14.7108	138.034
	4.68314	38.615	5.01001	24.212	14.7108	139.411
	4.68314	44.837	5.01001	18.741	14.7108	142.046
	4.68314	43.476	5.01001	18.273	14.7108	144.483
	4.68314	52.819	5.01001	22.159	14.7108	137.431
	4.68314	53.382	5.01001	16.98	14.7108	145.796
	4.68314	56.254	5.01001	19.274	14.7108	141.219
	4.68314	51.828	5.01001	18.193	14.7108	138.302
	4.68314	45.313	5.01001	20.415	14.8012	140.798
	4.68314	57.881	5.01001	17.64	14.8012	140.643
	4.74256	59.429	5.01001	24.809	14.8012	138.486
	4.74256	59.625	5.01001	19.282	14.8012	143.522
	4.74256	56.269	5.01001	19.496	14.8012	142.16
	4.80274	42.05	5.05545	20.537	14.8012	142.163
	4.80274	55.426	5.05545	16.696	14.8923	149.28
	4.80274	58.004	5.05545	22.628	14.8923	137.799
	4.80274	55.715	5.10131	17.537	14.8923	138.624
	4.80274	63.847	5.10131	20.737	14.8923	146.194
	4.80274	52.34	5.10131	21.594	14.8923	148.518
	4.80274	54.061	5.10131	20.798	14.8923	145.161
	4.80274	58.229	5.10131	15.252	14.8923	142.389
	4.80274	46.99	5.10131	18.182	14.8923	148.928
	4.80274	61.218	5.14759	14.583	14.8923	147.266
	4.80274	52.361	5.14759	20.132	14.8923	146.612
	4.80274	58.251	5.19431	14.059	14.9841	135.314
	4.85494	54.558	5.19431	24.977	14.9841	146.685
	4.85494	49.729	5.19431	19.686	14.9841	142.51
	4.85494	56.221	5.19431	21.186	14.9841	141.412
	4.85494	52.935	5.19431	20.226	15.0766	139.692
	4.85494	54.214	5.19431	23.902	15.0766	139.649
	4.85494	46.152	5.19431	19.238	15.0766	148.416
	4.85494	51.888	5.19431	18.811	15.0766	142.8
	4.90772	40.584	5.19431	18.214	15.0766	147.903
	4.90772	57.453	5.24146	21.915	15.0766	149.375
	4.90772	48.931	5.24146	22.27	15.0766	141.311
	4.90772	49.864	5.24146	22.602	15.0766	146.252
	4.90772	54.198	5.24146	15.695	15.0766	142.756
	4.90772	52.01	5.24146	20.057	15.1698	146.876
	4.90772	51.495	5.24146	20.304	15.1698	146.374
	4.90772	51.776	5.24146	23.43	15.1698	141.915
	4.90772	54.361	5.24146	20.39	15.1698	142.886
	4.96108	42.7	5.24146	15.893	15.1698	143.63
	4.96108	51.86	5.24146	17.101	15.1698	146.203
	4.96108	46.672	5.24146	18.799	15.1698	144.861
	4.96108	57.233	5.24146	22.627	15.1698	146.863
	4.96108	60.985	5.24146	24.838	15.1698	146.696
	4.96108	46.399	5.24146	17.751	15.1698	146.257
	4.96108	43.73	5.24146	16.291	15.2636	140.646
	4.96108	52.677	5.24146	18.908	15.2636	147.829
	5.01504	57.699	5.28905	14.988	15.2636	149.292
	5.01504	54.865	5.28905	14.57	15.2636	151.155
	5.01504	42.607	5.28905	14.119	15.2636	150.453
	5.01504	44.986	5.33709	16.346	15.3582	146.115
	5.01504	57.109	5.33709	19.315	15.3582	147.335
	5.01504	57.791	5.33709	24.315	15.3582	140.59
	5.01504	52.927	5.33709	15.277	15.3582	148.247
	5.01504	65.584	5.33709	22.132	15.3582	141.685
	5.01504	59.384	5.33709	14.754	15.3582	148.219
	5.06959	58.479	5.33709	17.551	15.3582	150.822
	5.06959	36.171	5.33709	16.883	15.3582	141.41
	5.06959	58.446	5.33709	16.704	15.3582	147.217
	5.06959	61.164	5.33709	21.237	15.3582	146.966
	5.06959	45.186	5.33709	16.022	15.4535	141.284
	5.06959	57.748	5.38557	12.032	15.4535	141.488
	5.12475	51.093	5.38557	16.171	15.4535	145.32
	5.12475	62.689	5.38557	18.211	15.4535	139.641
	5.12475	52.495	5.38557	21.914	15.4535	142.532
	5.12475	51.553	5.38557	21.943	15.5496	148.011
	5.12475	57.151	5.4345	18.953	15.5496	147.625
	5.12475	57.633	5.4345	18.393	15.5496	150.642
	5.12475	52.28	5.4345	18.005	15.5496	145.024
	5.12475	53.494	5.4345	11.449	15.5496	144.48
	5.12475	49.733	5.4345	21.246	15.5496	143.021
	5.12475	54.604	5.4345	13.694	15.5496	144.133
	5.18053	47.78	5.4345	20.604	15.5496	147.043
	5.18053	51.235	5.4345	24.728	15.6463	140.737
	5.18053	39.071	5.4345	18.947	15.6463	148.639
	5.18053	63.063	5.4345	18.06	15.6463	150.437
	5.18053	60.511	5.4345	20.944	15.6463	141.842
	5.18053	57.405	5.4345	25.1	15.6463	147.931
	5.23692	51.823	5.48389	23.818	15.6463	144.518
	5.23692	47.273	5.48389	21.635	15.6463	149.091
	5.23692	42.767	5.48389	21.961	15.6463	148.931
	5.23692	51.695	5.48389	20.37	15.6463	149.626
	5.23692	50.599	5.48389	21.228	15.6463	148.026
	5.23692	46.951	5.48389	23.653	15.7439	142.865
	5.23692	53.532	5.48389	17.37	15.7439	146.242
	5.23692	53.15	5.48389	19.899	15.7439	145.787
	5.29394	55.473	5.53374	23.136	15.7439	147.467
	5.29394	59.37	5.53374	21.985	15.7439	144.973
	5.29394	47.797	5.53374	21.702	15.7439	140.911
	5.29394	68.753	5.53374	20.661	15.7439	143.542
	5.29394	58.811	5.53374	21.262	15.8421	143.921
	5.29394	52.118	5.53374	23.735	15.8421	146.287
	5.29394	64.756	5.53374	23.45	15.8421	147.535
	5.29394	48.732	5.53374	24.082	15.8421	142.057
	5.3516	39.686	5.53374	21.316	15.8421	145.813
	5.3516	59.733	5.53374	21.584	15.8421	146.992
	5.3516	43.675	5.53374	19.761	15.8421	145.622
	5.3516	58.938	5.58406	20.446	15.9411	146.231
	5.3516	54.077	5.58406	24.253	15.9411	146.128
	5.3516	58.228	5.58406	16.365	15.9411	144.932
	5.3516	52.667	5.58406	19.425	15.9411	145.369
	5.3516	55.57	5.63485	18.432	15.9411	148.323
	5.3516	53.705	5.63485	17.146	15.9411	155.908
	5.3516	58.532	5.63485	18.417	15.9411	148.388
	5.3516	54.838	5.63485	15.792	16.0409	151.249
	5.3516	50.3	5.63485	19.235	16.0409	151.837
	5.4099	63.588	5.63485	17.157	16.0409	149.394
	5.4099	59.805	5.63485	19.676	16.0409	149.946
	5.4099	52.56	5.63485	15.341	16.0409	142.503
	5.4099	48.715	5.63485	22.846	16.0409	155.01
	5.4099	51.384	5.63485	20.926	16.0409	155.453
	5.4099	51.932	5.63485	23.545	16.0409	148.602
	5.4099	43.543	5.63485	19.587	16.1415	147.428
	5.4099	53.775	5.63485	21.321	16.1415	153.533
	5.46885	53.956	5.63485	23.48	16.1415	153.796
	5.46885	64.128	5.68611	27.555	16.1415	151.877
	5.46885	44.259	5.68611	19.879	16.1415	150.975
	5.46885	51.61	5.68611	23.064	16.1415	151.954
	5.46885	57.145	5.68611	22.353	16.2428	148.597
	5.46885	44.249	5.68611	20.028	16.2428	152.534
	5.46885	46.249	5.68611	13.303	16.2428	150.628
	5.46885	58.815	5.68611	18.724	16.2428	149.536
	5.46885	65.973	5.68611	15.79	16.2428	152.312
	5.46885	58.016	5.68611	16.135	16.2428	148.565
	5.46885	55.856	5.73785	18.735	16.345	151.203
	5.46885	58.576	5.73785	17.2	16.345	148.633
	5.52845	51.146	5.73785	20.653	16.345	152.119
	5.52845	57.897	5.73785	21.121	16.345	155.558
	5.52845	57.253	5.73785	24.071	16.345	155.628
	5.52845	58.56	5.73785	14.44	16.345	148.871
	5.52845	59.306	5.79008	22.24	16.345	148.737
	5.58872	61.298	5.79008	22.435	16.345	153.053
	5.58872	60.537	5.79008	16.586	16.4479	149.935
	5.58872	59.351	5.79008	22.552	16.4479	150.558
	5.58872	64.281	5.79008	20.305	16.4479	153.139
	5.58872	51.029	5.79008	20.344	16.4479	151.254
	5.58872	52.543	5.79008	16.462	16.4479	153.132
	5.58872	60.848	5.79008	20.655	16.4479	147.342
	5.58872	60.578	5.79008	10.962	16.4479	153.964
	5.58872	61.035	5.79008	20.16	16.4479	153.097
	5.58872	52.18	5.79008	21.547	16.4479	155.475
	5.64967	58.506	5.79008	26.202	16.4479	153.511
	5.64967	65.442	5.79008	16.268	16.4479	148.555
	5.64967	56.934	5.79008	25.206	16.4479	158.191
	5.64967	66.465	5.8428	25.158	16.4479	148.609
	5.64967	58.087	5.8428	14.601	16.4479	146.85
	5.64967	68.647	5.8428	19.783	16.5517	152.253
	5.64967	62.693	5.8428	21.638	16.5517	150.92
	5.64967	60.485	5.8428	15.424	16.5517	147.194
	5.64967	55.822	5.89601	22.258	16.6562	153.552
	5.64967	59.895	5.89601	22.98	16.6562	150.875
	5.7113	59.258	5.89601	21.343	16.6562	154.19
	5.7113	64.125	5.89601	19.393	16.6562	148.793
	5.7113	57.13	5.89601	21.148	16.6562	153.113
	5.7113	58.715	5.89601	16.62	16.6562	150.403
	5.7113	57.685	5.89601	20.401	16.6562	152.569
	5.7113	56.092	5.89601	25.037	16.6562	154.339
	5.7113	58.189	5.89601	25.746	16.6562	151.734
	5.7113	57.579	5.89601	13.836	16.7616	149.418
	5.7113	42.28	5.94973	22.99	16.7616	149.241
	5.77362	59.2	5.94973	14.501	16.7616	153.947
	5.77362	55.288	5.94973	18.246	16.7616	145.175
	5.77362	57.985	5.94973	18.976	16.8678	152.47
	5.77362	64.049	5.94973	19.64	16.8678	155.027
	5.77362	66.13	5.94973	16.814	16.8678	150.82
	5.77362	58.505	5.94973	23.608	16.8678	154.442
	5.77362	66.066	5.94973	21.665	16.8678	155.653
	5.82608	57.654	6.00395	22.32	16.8678	154.973
	5.82608	49.119	6.00395	23.275	16.8678	152.469
	5.82608	52.625	6.00395	21.196	16.8678	152.297
	5.82608	57.467	6.00395	22.854	16.8678	145.934
	5.82608	51.184	6.00395	21.021	16.9749	144.514
	5.82608	53.705	6.00395	23.074	16.9749	153.763
	5.82608	68.3	6.00395	15.309	16.9749	154.521
	5.82608	62.601	6.00395	24.81	16.9749	149.898
	5.82608	68.895	6.00395	22.581	17.0467	152.575
	5.82608	61.312	6.00395	17.334	17.0467	151.145
	5.82608	61.854	6.05868	21.953	17.0467	154.5
	5.82608	64.602	6.05868	22.461	17.0467	151.688
	5.87903	54.272	6.05868	19.581	17.0467	152.929
	5.87903	69.874	6.05868	25.945	17.0467	147.473
	5.87903	64.468	6.05868	22.981	17.0467	152.479
	5.87903	59.017	6.05868	20.251	17.119	152.302
	5.93248	54.408	6.05868	20.382	17.119	150.737
	5.93248	74.452	6.05868	24.403	17.119	155.549
	5.93248	64.297	6.05868	19.77	17.119	150.046
	5.93248	66.852	6.11392	18.687	17.119	147.754
	5.93248	58.825	6.11392	21.798	17.1916	152.037
	5.93248	61.795	6.11392	18.064	17.1916	153.938
	5.93248	65.275	6.11392	20.093	17.1916	152.866
	5.93248	60.137	6.11392	22.076	17.1916	148.088
	5.93248	70.257	6.11392	19.366	17.1916	155.393
	5.93248	60.35	6.11392	23.144	17.1916	155.639
	5.93248	70.361	6.11392	24.233	17.1916	151.604
	5.98643	58.23	6.11392	19.366	17.2645	153.283
	5.98643	60.603	6.15849	21.424	17.2645	152.832
	5.98643	56.777	6.15849	20.951	17.2645	151.662
	5.98643	55.774	6.15849	18.845	17.2645	152.403
	5.98643	56.892	6.15849	21.178	17.2645	154.545
	5.98643	49.108	6.15849	23.195	17.2645	153.769
	5.98643	60.704	6.15849	20.994	17.2645	153.526
	5.98643	64.703	6.2034	18.153	17.2645	154.429
	5.98643	59.819	6.2034	22.275	17.3379	149.671
	5.98643	63.549	6.2034	18.62	17.3379	156.76
	5.98643	71.992	6.2034	20.855	17.3379	157.573
	5.98643	73.463	6.2034	18.127	17.3379	153.506
	6.04088	59.67	6.2034	22.302	17.3379	155.99
	6.04088	51.412	6.2034	27.051	17.3379	151.643
	6.04088	54.841	6.2034	26.667	17.3379	150.514
	6.04088	53.611	6.2034	24.849	17.4117	153.646
	6.09585	55.543	6.2034	18.927	17.4117	151.108
	6.09585	56.783	6.24865	24.859	17.4117	152.816
	6.09585	65.084	6.24865	22.953	17.4859	152.739
	6.09585	61.544	6.24865	24.542	17.4859	151.422
	6.09585	60.326	6.24865	23.361	17.4859	154.346
	6.09585	64.61	6.24865	22.572	17.4859	152.841
	6.09585	63.604	6.24865	24.398	17.4859	155.025
	6.15132	60.264	6.24865	17.039	17.4859	150.944
	6.15132	60.186	6.24865	15.997	17.5605	150.659
	6.15132	61.935	6.29423	21.594	17.5605	153.729
	6.15132	65.403	6.29423	18.797	17.5605	155.72
	6.15132	64.691	6.29423	18.32	17.5605	154.96
	6.15132	72.481	6.29423	25.871	17.5605	159.011
	6.15132	61.572	6.29423	21.008	17.5605	155.405
	6.15132	69.841	6.29423	18.416	17.6354	150.773
	6.15132	58.662	6.29423	17.091	17.6354	149.151
	6.15132	59.12	6.29423	21.079	17.6354	151.081
	6.15132	53.647	6.29423	27.67	17.6354	154.659
	6.20732	67.221	6.29423	19.633	17.6354	155.319
	6.20732	66.638	6.34017	26.923	17.6354	154.046
	6.20732	64.36	6.34017	22.774	17.6354	151.982
	6.20732	61.037	6.34017	24.107	17.6354	150.448
	6.20732	54.377	6.34017	22.538	17.6354	155.674
	6.26385	58.488	6.34017	22.249	17.6354	152.738
	6.26385	59.287	6.34017	18.569	17.7108	157.849
	6.26385	65.461	6.34017	15.182	17.7108	158.166
	6.26385	60.56	6.34017	15.815	17.7108	153.706
	6.26385	68.781	6.34017	15.037	17.7108	156.049
	6.26385	67.329	6.34017	25.386	17.7108	156.939
	6.26385	67.958	6.34017	27.418	17.7108	158.839
	6.26385	70.998	6.34017	19.249	17.7108	157.169
	6.26385	69.758	6.34017	16.323	17.7866	155.575
	6.26385	51.502	6.43308	18.858	17.7866	152.004
	6.26385	59.963	6.43308	21.457	17.7866	159.703
	6.26385	62.823	6.43308	21.271	17.7866	157.218
	6.26385	64.227	6.43308	21.164	17.8628	159.656
	6.26385	61.176	6.43308	20.083	17.8628	156.234
	6.3209	64.852	6.43308	18.873	17.8628	159.419
	6.3209	62.851	6.43308	19.326	17.8628	157.273
	6.3209	63.01	6.43308	23.88	17.8628	158.377
	6.3209	67.488	6.43308	20.274	17.8628	157.633
	6.3209	59.379	6.43308	20.354	17.8628	155.039
	6.3209	74.23	6.43308	16.022	17.8628	162.584
	6.3209	60.89	6.43308	20.982	17.9394	158.516
	6.3209	65.837	6.43308	17.575	17.9394	158.628
	6.37849	59.918	6.43308	19.161	17.9394	157.684
	6.37849	66.469	6.43308	18.776	17.9394	160.522
	6.37849	67.376	6.43308	20.539	18.0164	155.939
	6.37849	68.339	6.43308	23.434	18.0164	154.212
	6.43663	66.643	6.48006	22.015	18.0164	153.705
	6.43663	66.08	6.5274	19.034	18.0164	154.441
	6.43663	68.448	6.5274	23.113	18.0164	158.616
	6.43663	67.504	6.5274	19.201	18.0164	155.999
	6.43663	56.041	6.5274	22.464	18.0164	160.572
	6.43663	54.088	6.5274	19.115	18.0164	157.333
	6.43663	64.427	6.5274	18.017	18.0164	155.871
	6.43663	64.54	6.5274	23.132	18.0939	157.476
	6.43663	77.138	6.5751	23.094	18.0939	156.035
	6.43663	73.603	6.5751	22.68	18.0939	158.456
	6.43663	66.096	6.5751	17.389	18.0939	156.634
	6.49531	54.904	6.5751	19.514	18.0939	161.491
	6.49531	60.717	6.5751	20.187	18.1717	157.349
	6.49531	51.861	6.5751	26.14	18.1717	155.642
	6.49531	59.393	6.5751	23.312	18.1717	155.294
	6.49531	55.472	6.5751	24.233	18.1717	160.142
	6.49531	56.283	6.5751	25.236	18.1717	155.936
	6.49531	64.984	6.5751	29.479	18.1717	153.314
	6.49531	61.847	6.5751	23.511	18.25	159.561
	6.55454	67.446	6.5751	22.124	18.25	163.282
	6.55454	79.081	6.5751	21.61	18.25	159.814
	6.55454	63.821	6.5751	19.711	18.25	156.047
	6.55454	54.031	6.5751	20.641	18.25	156.574
	6.55454	60.609	6.5751	23.103	18.3287	156.569
	6.55454	75.095	6.5751	22.791	18.3287	156.271
	6.55454	69.635	6.5751	21.876	18.3287	155.547
	6.55454	63.748	6.5751	24.737	18.3287	160.598
	6.55454	63.548	6.5751	24.006	18.3287	158.254
	6.61433	62.748	6.5751	23.501	18.3287	154.577
	6.61433	62.717	6.5751	22.758	18.3287	161.019
	6.61433	63.331	6.62316	23.903	18.4079	158.925
	6.61433	69.951	6.62316	24	18.4079	161.037
	6.61433	66.349	6.62316	21.234	18.4079	152.296
	6.61433	83.206	6.62316	20.572	18.4079	155.599
	6.61433	68.972	6.62316	20.12	18.4079	156.941
	6.61433	68.711	6.62316	27.921	18.4079	154.275
	6.61433	64.414	6.62316	20.307	18.4079	159.148
	6.61433	63.669	6.67159	19.121	18.4875	158.367
	6.67469	73.487	6.67159	22.76	18.4875	159.704
	6.67469	62.866	6.67159	19.386	18.4875	159.934
	6.67469	70.316	6.67159	24.422	18.4875	156.362
	6.67469	65.674	6.67159	22.611	18.4875	157.175
	6.67469	61.708	6.72039	19.759	18.5675	157.878
	6.67469	56.56	6.72039	22.341	18.5675	158.145
	6.67469	64.142	6.72039	21.466	18.5675	159.597
	6.67469	72.523	6.72039	22.916	18.5675	159.785
	6.73562	70.745	6.72039	20.057	18.5675	156.812
	6.73562	58.971	6.72039	19.319	18.648	160.334
	6.73562	64.593	6.72039	25.5	18.648	159.347
	6.73562	59.655	6.76956	22.925	18.648	157.535
	6.73562	73.307	6.76956	20.863	18.648	158.179
	6.73562	61.547	6.76956	21.456	18.648	159.096
	6.73562	61.891	6.76956	22.686	18.648	155.899
	6.73562	65.539	6.76956	21.993	18.7289	158.723
	6.73562	60.867	6.76956	23.874	18.7289	159.03
	6.73562	63.024	6.76956	26.053	18.7289	161.573
	6.73562	69.237	6.76956	24.949	18.7289	158.806
	6.73562	68.587	6.76956	23.532	18.7289	160.357
	6.73562	69.728	6.76956	20.497	18.7289	157.317
	6.79712	52.187	6.76956	19.61	18.8102	158.687
	6.79712	58.029	6.76956	24.365	18.8102	155.312
	6.79712	56.258	6.76956	20.191	18.8102	161.352
	6.79712	60.272	6.76956	23.226	18.8102	158.595
	6.79712	61.283	6.8191	20.611	18.8102	162.748
	6.79712	66.665	6.8191	20.218	18.8102	158.445
	6.79712	62.266	6.8191	21.985	18.8102	154.143
	6.85921	66.644	6.86902	23.868	18.8102	158.209
	6.85921	70.023	6.86902	21.22	18.892	159.335
	6.85921	54.077	6.86902	19.788	18.892	159.903
	6.85921	64.277	6.86902	20.803	18.892	160.865
	6.85921	58.974	6.86902	23.786	18.892	156.649
	6.85921	80.671	6.86902	21.388	18.892	156.814
	6.85921	61	6.86902	23.525	18.892	159.046
	6.85921	66.499	6.86902	21.394	18.892	158.55
	6.85921	63.253	6.86902	22.746	18.892	158.91
	6.92188	60.045	6.86902	19.837	18.9743	158.432
	6.92188	67.506	6.86902	23.525	18.9743	157.267
	6.92188	65.312	6.91932	22.018	18.9743	158.346
	6.92188	58.563	6.91932	18.636	19.057	161.11
	6.92188	60.103	6.91932	21.559	19.057	158.478
	6.92188	61.745	6.91932	22.294	19.057	155.779
	6.92188	71.213	6.91932	23.135	19.057	162.073
	6.92188	52.211	6.91932	29.378	19.057	161.855
	6.92188	74.384	6.91932	25.71	19.057	153.087
	6.92188	69.839	6.97001	21.153	19.057	160.242
	6.92188	65.839	6.97001	27.96	19.057	161.037
	6.98515	69.504	6.97001	23.692	19.057	157.637
	6.98515	63.88	6.97001	23.666	19.1402	163.698
	6.98515	59.844	6.97001	22.074	19.1402	158.406
	6.98515	63.564	6.97001	27.01	19.1402	158.373
	6.98515	66.494	6.97001	21.462	19.1402	157.985
	6.98515	69.751	6.97001	23.12	19.1402	157.873
	6.98515	71.701	7.02108	23.399	19.2238	158.666
	6.98515	74.008	7.02108	21.609	19.2238	156.957
	6.98515	63.351	7.02108	21.428	19.2238	155.795
	7.04903	87.625	7.02108	22.442
	7.04903	72.696	7.02108	24.195
	7.04903	60.638	7.02108	22.106
	7.04903	70.218	7.02108	26.054
	7.04903	77.252	7.02108	23.404
	7.04903	63.758	7.02108	22.197
	7.04903	60.923	7.02108	22.482
	7.04903	68.471	7.02108	25.476
	7.04903	73.004	7.02108	25.37
	7.04903	73.381	7.02108	23.357
	7.04903	67.355	7.02108	22.447
	7.04903	71.122	7.02108	18.319
	7.04903	69.189	7.02108	23.074
	7.04903	68.462	7.07254	23.208
	7.1135	60.234	7.07254	27.428
	7.1135	75.624	7.07254	27.307
	7.1135	71.761	7.07254	27.384
	7.1135	64.891	7.07254	23.176
	7.1135	71.132	7.1244	22.784
	7.1135	54.656	7.1244	27.484
	7.1135	66	7.1244	28.931
	7.1786	63.476	7.1244	20.675
	7.1786	67.984	7.1244	18.405
	7.1786	78.125	7.1244	16.558
	7.1786	65.84	7.1244	24.043
	7.1786	64.866	7.17666	23.193
	7.1786	76.913	7.17666	16.033
	7.1786	78.514	7.17666	20
	7.1786	64.951	7.17666	19.346
	7.23112	66.783	7.17666	25.714
	7.23112	58.221	7.17666	16.591
	7.23112	71.769	7.17666	24.611
	7.23112	60.465	7.17666	21.433
	7.28404	81.553	7.17666	27.99
	7.28404	68.263	7.22932	26.222
	7.28404	74.953	7.22932	23.373
	7.28404	72.624	7.22932	27.107
	7.28404	75.703	7.22932	25.678
	7.28404	68.713	7.22932	23.174
	7.28404	63.225	7.22932	17.698
	7.28404	71.536	7.22932	22.887
	7.28404	76.767	7.22932	24.163
	7.28404	73.566	7.22932	24.275
	7.33736	78.886	7.22932	24.512
	7.33736	66.691	7.22932	23.51
	7.33736	82.029	7.22932	22.823
	7.33736	66.955	7.22932	22.394
	7.33736	71.262	7.22932	22.157
	7.33736	65.395	7.28238	25.409
	7.33736	60.088	7.28238	25.388
	7.33736	59.692	7.28238	24.816
	7.33736	71.277	7.28238	22.071
	7.33736	76.494	7.28238	24.051
	7.33736	67.49	7.28238	20.163
	7.39109	71.338	7.33585	21.949
	7.39109	75.752	7.33585	24.129
	7.39109	67.326	7.33585	23.556
	7.39109	74.45	7.33585	23.067
	7.39109	65.944	7.33585	16.097
	7.39109	73.265	7.33585	23.79
	7.44523	74.214	7.33585	22.875
	7.44523	61.522	7.33585	21.536
	7.44523	74.211	7.33585	18.552
	7.44523	73.113	7.33585	24.869
	7.44523	65.327	7.38974	21.099
	7.44523	63.016	7.38974	21.409
	7.44523	77.812	7.38974	16.526
	7.49979	69.543	7.38974	18.279
	7.49979	72.408	7.38974	24.624
	7.49979	69.533	7.38974	21.689
	7.49979	70.883	7.38974	15.978
	7.49979	70.427	7.38974	22.849
	7.49979	77.815	7.38974	24.266
	7.49979	68.84	7.38974	19.377
	7.55476	67.101	7.44403	20.983
	7.55476	61.491	7.44403	28.744
	7.55476	67.604	7.44403	27.584
	7.55476	65.578	7.44403	23.81
	7.55476	56.706	7.44403	17.642
	7.55476	58.72	7.44403	20.276
	7.55476	73.364	7.44403	20.749
	7.55476	72.629	7.44403	20.556
	7.61016	69.889	7.49875	23.75
	7.61016	66.913	7.49875	19.858
	7.61016	84.353	7.49875	23.736
	7.61016	66.154	7.49875	21.956
	7.61016	65.061	7.49875	25.664
	7.61016	73.536	7.49875	20.409
	7.61016	79.79	7.49875	24.044
	7.61016	78.002	7.49875	25.357
	7.61016	66.736	7.49875	19.766
	7.66598	71.088	7.49875	19.023
	7.66598	75.952	7.49875	19.853
	7.66598	76.744	7.55389	19.141
	7.66598	76.544	7.55389	24.482
	7.66598	62.057	7.55389	22.89
	7.66598	58.656	7.55389	20.094
	7.66598	66.297	7.55389	21.861
	7.66598	75.562	7.55389	19.475
	7.66598	75.016	7.55389	23.698
	7.66598	69.415	7.55389	18.381
	7.72223	73.559	7.55389	21.196
	7.72223	77.865	7.55389	20.395
	7.72223	75.631	7.55389	20.917
	7.72223	70.473	7.60946	21.55
	7.72223	70.244	7.60946	21.396
	7.72223	73.129	7.60946	24.565
	7.72223	78.18	7.60946	19.723
	7.72223	78.192	7.60946	24.951
	7.72223	76.551	7.60946	16.866
	7.77891	66.994	7.60946	24.635
	7.77891	66.891	7.66545	21.104
	7.77891	84.062	7.66545	28.855
	7.77891	72.171	7.66545	16.82
	7.77891	82.487	7.66545	22.542
	7.77891	77.655	7.66545	19.37
	7.77891	69.944	7.66545	23.105
	7.83602	76.657	7.66545	22.851
	7.83602	73.837	7.66545	26.068
	7.83602	76.774	7.66545	24.367
	7.83602	75.558	7.66545	24.795
	7.83602	67.187	7.66545	25.404
	7.83602	79.147	7.72188	26.581
	7.83602	68.94	7.72188	26.598
	7.83602	68.989	7.72188	27.904
	7.83602	68.713	7.72188	19.533
	7.83602	63.179	7.72188	26.522
	7.83602	74.17	7.72188	23.166
	7.83602	70.69	7.72188	25.408
	7.83602	75.415	7.72188	28.105
	7.83602	70.682	7.72188	21.875
	7.89358	68.518	7.72188	19.935
	7.89358	74.483	7.77875	22.05
	7.89358	69.944	7.77875	23.05
	7.89358	76.92	7.77875	20.568
	7.95158	71.321	7.77875	17.742
	7.95158	78.63	7.77875	23.651
	7.95158	66.154	7.77875	21.489
	7.95158	79.521	7.77875	21.617
	7.95158	70.248	7.77875	22.572
	7.95158	72.728	7.77875	17.503
	7.95158	65.52	7.83606	21.348
	7.95158	67.985	7.83606	29.306
	7.95158	74.378	7.83606	23.628
	7.95158	82.225	7.83606	19.978
	7.95158	66.86	7.83606	24.651
	8.01003	67.143	7.83606	21.453
	8.01003	69.972	7.83606	22.695
	8.01003	77.518	7.83606	24.804
	8.01003	69.612	7.83606	23.796
	8.01003	70.021	7.83606	19.847
	8.01003	81.947	7.83606	24.749
	8.01003	75.41	7.89382	25.234
	8.01003	68.796	7.89382	20.186
	8.06893	73.607	7.89382	19.427
	8.06893	69.981	7.89382	24.783
	8.06893	81.87	7.89382	19.715
	8.06893	79.598	7.89382	24.685
	8.06893	74.913	7.89382	23.562
	8.06893	74.116	7.89382	22.392
	8.06893	75.017	7.89382	24.216
	8.06893	71.901	7.89382	22.877
	8.06893	69.718	7.95202	25.151
	8.12828	80.877	7.95202	24.928
	8.12828	75.068	7.95202	25.131
	8.12828	78.236	7.95202	20.477
	8.12828	65.236	7.95202	26.055
	8.12828	66.13	7.95202	25.142
	8.12828	72.967	7.95202	23.339
	8.12828	77.987	7.95202	23.649
	8.12828	77.016	7.95202	23.317
	8.12828	67.979	7.95202	22.902
	8.1881	64.569	7.95202	16.922
	8.1881	73.454	8.01068	23.815
	8.1881	75.092	8.01068	20.828
	8.1881	71.058	8.01068	21.178
	8.1881	71.69	8.01068	21.345
	8.1881	75.003	8.01068	24.166
	8.1881	62.778	8.01068	21.487
	8.1881	71.945	8.01068	24.9
	8.1881	73.029	8.01068	18.37
	8.1881	76.264	8.01068	24.539
	8.1881	68.308	8.01068	23.645
	8.24838	78.547	8.01068	23.377
	8.24838	77.552	8.01068	24.709
	8.24838	89.072	8.0698	26.932
	8.24838	69.516	8.0698	17.985
	8.24838	65.929	8.0698	23.429
	8.30912	79.293	8.0698	20.667
	8.30912	68.041	8.0698	21.935
	8.30912	76.094	8.0698	26.929
	8.30912	74.53	8.11444	28.975
	8.30912	80.873	8.11444	26.291
	8.30912	82.829	8.11444	20.377
	8.30912	70.006	8.11444	24.407
	8.30912	64.223	8.11444	26.234
	8.30912	75.305	8.11444	18.447
	8.30912	68.094	8.11444	27.623
	8.30912	77.095	8.11444	23.906
	8.37034	77.69	8.11444	26.042
	8.37034	78.56	8.11444	19.986
	8.37034	71.967	8.11444	20.865
	8.37034	68.719	8.15934	28.199
	8.37034	67.227	8.15934	26.028
	8.37034	77.738	8.15934	26.143
	8.37034	81.378	8.15934	26.407
	8.37034	82.71	8.15934	25.671
	8.37034	73.834	8.15934	24.543
	8.37034	79.885	8.20451	22.463
	8.37034	77.985	8.20451	18.017
	8.37034	88.154	8.20451	23.607
	8.37034	67.284	8.20451	26.96
	8.37034	76.604	8.20451	26.012
	8.37034	77.021	8.20451	22.156
	8.37034	72.728	8.20451	25.989
	8.43203	79.278	8.20451	28.487
	8.43203	78.34	8.20451	23.892
	8.43203	66.04	8.20451	18.552
	8.49421	73.765	8.24994	22.738
	8.49421	81.743	8.24994	17.994
	8.49421	78.206	8.24994	22.386
	8.49421	71.63	8.24994	20.531
	8.49421	60.087	8.24994	19.178
	8.49421	69.151	8.24994	20.536
	8.49421	79.757	8.24994	23.388
	8.49421	80.204	8.29563	24.802
	8.49421	80.323	8.29563	21.566
	8.49421	76.869	8.29563	18.646
	8.49421	78.26	8.29563	18.444
	8.55687	76.037	8.29563	21.545
	8.55687	68.21	8.29563	23.21
	8.55687	67.114	8.29563	22.48
	8.55687	80.379	8.29563	18.158
	8.55687	71.948	8.29563	25.619
	8.55687	76.423	8.29563	21.879
	8.62001	76.844	8.29563	22.804
	8.62001	76.848	8.29563	23.662
	8.62001	74.023	8.29563	22.293
	8.62001	77.408	8.29563	17.862
	8.62001	67.466	8.3416	19.546
	8.62001	68.131	8.3416	28.104
	8.62001	78.633	8.38784	24.989
	8.62001	75.486	8.38784	26.138
	8.62001	75.551	8.38784	28.012
	8.62001	69.851	8.38784	25.824
	8.62001	71.197	8.38784	27.598
	8.68365	74.813	8.38784	23.958
	8.68365	78.068	8.38784	28.644
	8.68365	78.051	8.38784	26.365
	8.68365	76.201	8.43435	28.151
	8.68365	71.974	8.43435	19.821
	8.68365	77.034	8.43435	21.888
	8.68365	78.342	8.43435	26.808
	8.68365	80.332	8.43435	26.499
	8.68365	87.072	8.43435	26.888
	8.68365	77.58	8.43435	28.555
	8.68365	74.668	8.43435	26.655
	8.74779	78.572	8.43435	25.007
	8.74779	77.256	8.48113	24.847
	8.74779	76.21	8.48113	25.059
	8.74779	81.164	8.48113	19.677
	8.74779	76.279	8.48113	23.108
	8.74779	73.129	8.48113	24.869
	8.74779	79.028	8.48113	22
	8.81243	73.099	8.48113	25.858
	8.81243	73.377	8.48113	27.913
	8.81243	76.661	8.48113	24.107
	8.81243	74.644	8.48113	21.722
	8.81243	80.115	8.48113	26.906
	8.81243	77.772	8.48113	24.178
	8.81243	67.124	8.48113	28.756
	8.81243	80.724	8.52819	30.807
	8.81243	80.319	8.52819	21.043
	8.81243	81.211	8.52819	23.712
	8.81243	75.928	8.52819	22.935
	8.81243	77.411	8.57552	24.447
	8.87758	72.905	8.57552	19.696
	8.87758	74.164	8.57552	22.582
	8.87758	74.416	8.57552	21.187
	8.87758	84.341	8.57552	25.659
	8.87758	77.089	8.57552	22.826
	8.87758	73.442	8.57552	26.268
	8.87758	78.726	8.57552	22.398
	8.87758	79.114	8.57552	22.404
	8.87758	75.987	8.57552	19.613
	8.94324	63.463	8.57552	19.022
	8.94324	79.04	8.57552	23.326
	8.94324	82.508	8.57552	25.321
	8.94324	62.942	8.62314	27.128
	8.94324	78.793	8.62314	25.009
	8.94324	74.101	8.67104	24.896
	8.94324	71.485	8.67104	22.513
	8.94324	68.151	8.67104	20.158
	8.94324	75.905	8.67104	22.543
	8.94324	81.256	8.67104	19.27
	8.94324	79.033	8.67104	27.634
	8.94324	75.821	8.67104	28.404
	8.94324	79.811	8.67104	28.826
	9.00941	67.445	8.67104	24.533
	9.00941	73.591	8.67104	24.972
	9.00941	62.685	8.67104	23.997
	9.00941	71.533	8.67104	17.271
[truncated: 2,578 more rows]

## Sheet: Figure2
Figure 2A		Figure 2B						Figure2C						Figure2D		Figure2E		Figure 2F	Figure 2G						Figure 2H		Figure 2I	Figure 2J
time	bead height	Temp	dFlurescence/dTemperature	dFlurescence/dTemperature	dFlurescence/dTemperature	dFlurescence/dTemperature	dFlurescence/dTemperature	Force	bead height1	bead height2	bead height3	bead height4	bead height5	force	extension	BIN Center	frequency	length	Force	bead height1	bead height2	bead height3	bead height4	bead height5	force	extension	unfolding force	length
547.812	19.79	20	-38.5	-60.1	-61.3	-54.9	-55.2	1.73102	12.247	14.83	12.532	10.086	13.424	20	27	5	1.9802	--	1.77293	-4.259	6.446	6.909	-2.568	13.759	26	17.5	30.9796	28.5778
547.818	24.76	20.5	-83.3	-130	-133	-119	-120	1.73102	4.806	8.87	3.017	10.124	9.282	20.5	28	7	16.8317	31.2531	1.77293	7.594	10.784	3.209	25.036	9.32	24	17.3	28.676	26.4159
547.825	26.311	21	-76.9	-120	-123	-110	-110	1.73102	13.15	16.195	7.007	16.072	14.63	18	27	9	18.8119	32.2573	1.77293	-9.59	13.087	2.165	10.721	22.098	26	17.2	31.1097	28.6373
547.831	23.471	21.5	-76.9	-120	-123	-110	-110	1.73102	16.824	10.397	5.023	15.375	12.207	18	27	11	22.7723	31.9594	1.77293	-8.329	13.507	3.205	5.405	12.054	27	16.8	32.4969	29.8257
547.837	33.145	22	-76.9	-120	-123	-110	-110	1.73102	6.937	11.399	7.691	6.621	6.996	20	27	13	21.7822	31.9594	1.77293	2.572	5.9	9.895	18.353	8.516	26	16.6	31.3897	28.7648
547.843	24.008	22.5	-75.8	-120	-123	-110	-111	1.73102	13.663	17.13	6.346	15.931	16.766	21	29	15	9.90099	31.2531	1.77293	5.858	1.899	3.142	5.706	6.769	25	16.5	30.2299	27.68
547.85	30.127	23	-82.9	-120	-122	-109	-109	1.73102	10.002	14.635	5.421	10.766	8.562	15	26	17	1.9802	33.2606	1.77293	2.489	2.181	-1.596	4.17	26.168	25	16.4	30.2782	27.7019
547.856	29.143	23.5	-96.7	-120	-121	-110	-108	1.73102	9.658	13.425	4.033	15.546	9.513	12	22	19	1.9802	32.2919	1.77293	5.798	-8.358	1.678	8.647	32.551	27	16.2	32.8074	29.9665
547.862	20.3	24	-107	-121	-121	-111	-110	1.73102	6.737	14.233	3.305	16.902	13.919	15.8	26	21	3.9604	29.5697	1.77293	17.332	8.781	8.064	-0.06	24.392	26	16.2	31.5923	28.8566
547.869	27.822	24.5	-115	-123	-121	-113	-112	1.73102	3.991	13.044	2.254	16.976	11.711	15.5	27.3			31.8093	1.77293	10.024	23.924	10.603	8.414	8.92	25	16.1	30.4281	27.7697
547.875	25.249	25	-117	-122	-120	-114	-113	1.73102	5.52	10.281	6.746	12.569	18.456	11	26			33.5813	1.77293	2.579	7.301	4.65	-8.256	12.557	23	16	28.0414	25.5696
547.882	26.664	25.5	-120	-122	-121	-115	-114	1.73102	10.504	17.904	5.938	15.033	12.781	7.65	25			36.2912	1.77293	-1.585	-4.918	7.987	-1.584	-0.989	27	16	32.9182	30.0165
547.888	25.533	26	-121	-122	-122	-116	-116	1.73102	8.967	13.328	8.676	16.606	0.498	12.5	27			42.7324	1.77293	-6.894	13.561	5.845	13.086	14.447	26	16	31.699	28.9048
547.895	26.914	26.5	-121	-122	-122	-116	-115	1.73102	14.405	5.589	-3.629	16.509	6.945	10.6	26			35.7028	1.77293	-2.869	8.963	8.888	13.774	13.481	26	15.7	31.8659	28.98
547.901	24.856	27	-121	-121	-123	-116	-114	1.73102	7.844	5.825	6.552	14.582	0.372	12.5	25			36.9261	1.77293	7.709	13.714	6.789	1.667	8.597	26	15.7	31.8659	28.98
547.907	27.871	27.5	-124	-122	-126	-117	-117	1.73102	10.702	13.218	7.591	17.72	3.001	7.8	25.6			33.0581	1.77293	1.398	16.721	17.981	8.186	0.169	28	15.5	34.4424	31.2655
547.914	28.871	28	-127	-126	-129	-121	-121	1.73102	8.638	10.926	8.541	16.675	-3.225	7.65	26			43.2101	1.77293	17.691	2.326	3.474	-2.869	12.887	26	15.5	31.9822	29.0323
547.92	24.379	28.5	-133	-132	-133	-127	-126	1.73102	11.414	10.416	3.285	17.522	-2.658	7.43	22			44.4417	1.77293	-0.682	17.374	6.353	5.23	4.468	26	15.4	32.042	29.059
547.927	22.386	29	-142	-141	-142	-134	-133	1.73102	11.233	11.257	8.041	19.275	8.456	6.81	24			38.3364	1.77293	0.374	4.497	11.199	5.953	18.322	26	15.3	32.1027	29.0863
547.933	29.273	29.5	-154	-151	-151	-142	-139	1.73102	6.754	15.067	9.431	15.997	-0.221	10.7	25			44.4037	1.77293	-0.473	8.735	6.018	9.94	8.092	28	15.3	34.5722	31.3237
547.939	20.858	30	-164	-160	-157	-147	-140	1.73102	7.946	17.316	1.785	8.528	-4.727	12.49	26			35.3475	1.77293	5.65	14.71	8.375	-10.433	9.276	28	15.1	34.7067	31.384
547.946	20.44	30.5	-170	-164	-159	-147	-138	1.73102	16.261	14.719	3.685	15.757	0.476	8.06	24			34.3912	1.77293	-2.609	13.994	9.14	11.253	17.305	28	15.1	34.7067	31.384
547.952	23.348	31	-172	-161	-159	-143	-134	1.73102	18.916	10.051	1.374	12.284	-1.43	13.04	27			39.6736	1.77293	0.451	11.835	6.994	4.05	21.878	26	14.9	32.3573	29.2002
547.959	19.013	31.5	-169	-154	-153	-138	-128	1.73102	20.221	20.834	6.806	12.304	3.919	15.4	25			35.1364	1.77293	-6.133	10.458	-0.675	0.406	16.284	24	14.6	30.0563	27.0379
547.965	22.426	32	-160	-143	-143	-130	-122	1.73102	11.789	9.366	10.641	5.193	-2.5	5.6	23			30.8096	1.77293	8.388	-8.176	15.027	4.828	8.565	23	14.6	28.8039	25.9113
547.971	24.46	32.5	-148	-130	-134	-123	-118	1.73102	21.837	17.792	10.427	11.492	6.837	6.02	26			49.2376	1.77293	8.792	1.373	21.105	-5.932	0.436	22	14.43	27.6536	24.8301
547.978	26.862	33	-135	-119	-126	-119	-115	1.73102	12.115	17.802	11.798	19.999	4.808	7.12	26			52.6492	1.77293	-6.307	15.29	29.416	5.499	13.857	24	14.4	30.1877	27.0963
547.984	25.263	33.5	-124	-111	-119	-115	-113	1.73102	15.066	16.994	6.764	8.997	4.15	6.8	27			46.6339	1.77293	-11.364	16.596	23.443	10.334	12.79	28	14.4	35.2189	31.6124
547.991	26.107	34	-115	-106	-114	-112	-111	1.73102	12.641	10.104	10.724	14.74	4.014	5.7	18			50.0062	1.77293	-10.664	11.777	6.157	4.064	14.908	28	14.3	35.2978	31.6474
547.997	28.093	34.5	-108	-102	-111	-109	-109	1.73102	13.471	14.678	8.522	12.74	4.68	13.3	23			38.0065	1.77293	-5.534	11.429	10.695	8.455	23.095	25	14.2	31.5877	28.2885
548.004	29.561	35	-103	-99.7	-111	-107	-106	1.73102	14.063	18.566	6.379	19.114	4.341	12	22			29.7177	1.77293	1.019	0.759	21.12	9.743	11.365	21	14.2	26.5336	23.7624
548.01	23.469	35.5	-101	-98.7	-109	-105	-105	1.73102	14.957	15.138	12.514	6.716	6.907	17.7	25			29.5697	1.77293	0.664	-4.25	23.737	0.703	23.439	25	14	31.7355	28.3541
548.016	23.421	36	-99.8	-98.7	-108	-104	-104	1.73102	17.728	15.305	13.937	14.671	4.67	8	18			29.7078	1.77293	-6.076	14.795	19.264	10.568	3.62	26	14	33.0049	29.4883
548.023	31.236	36.5	-99.6	-98.3	-108	-102	-103	1.73102	9.038	8.548	9.03	17.442	7.485	10.9	23			29.8955	1.77293	-2.399	26.35	27.427	13.603	7.083	23	14	29.1966	26.0858
548.029	26.375	37	-102	-98.7	-106	-103	-103	1.73102	10.813	18.909	1.284	21.725	8.958	15.7	23			32.239	1.77293	-7.572	2.365	15.426	9.167	13.917	27	13.9	34.3565	30.6589
548.036	22.281	37.5	-104	-100	-105	-102	-105	1.73102	1.113	19.222	9.093	22.039	7.076	8.8	22			28.1891	1.77293	0.193	-1.264	20.168	11.421	9.41	27	13.3	34.886	30.8931
548.042	20.072	38	-105	-101	-106	-102	-105	1.73102	13.866	20.773	4.56	10.586	10.941	7	19			34.4861	1.77293	-4.957	10.479	3.429	5.688	13.274	27	13.2	34.9807	30.9349
548.049	24.195	38.5	-107	-102	-106	-103	-106	1.73102	15.146	13.598	3.057	13.02	17.536	13.1	22			34.4814	1.77293	5.295	12.909	0.677	5.677	-0.146	28	13.1	36.3766	32.1249
548.055	23.583	39	-107	-103	-107	-104	-106	1.73102	3.451	16.43	0.799	9.613	8.403	12.8	20			28.5816	1.77293	3.772	4.793	2.778	-3.415	6.477	28	13	36.479	32.1701
548.061	24.285	39.5	-106	-103	-108	-104	-105	1.73102	6.504	8.892	11.413	19.194	13.294	8.6	21			26.2075	1.77293	5.703	6.342	6.15	5.964	24.87	29	12.9	37.8902	33.3668
548.068	21.387	40	-105	-103	-109	-104	-104	1.73102	15.153	7.71	12.399	20.359	14.195	9.8	22			33.3663	1.77293	0.662	6.516	14.425	2.478	21.559	26	12.9	33.9705	29.915
548.074	24.048	40.5	-102	-104	-108	-105	-103	1.73102	14.704	15.01	7.603	17.041	6.803	8.3	22			32.4965	1.77293	-9.572	2.436	18.178	2.018	25.726	30	12.7	39.4281	34.6193
548.081	26.932	41	-99.8	-103	-107	-104	-102	1.73102	17.168	12.783	7.687	18.856	11.965	13	23			35.7118	1.77293	4.611	2.274	10.375	17.197	5.863	31	12.7	40.7424	35.7733
548.087	20.957	41.5	-97.5	-103	-106	-103	-101	1.73102	14.798	11.618	8.021	8.849	5.061	7	19			29.9649	1.77293	0.38	12.783	3.933	6.978	-0.347	23	12.6	30.3198	26.5819
548.093	25.205	42	-95.5	-103	-106	-103	-101	1.73102	12.022	14.933	11.919	10.113	15.588	13.1	25			34.4814	1.77293	2.385	4.219	7.282	-5.366	-1.33	23	12.5	30.4135	26.623
548.1	28.743	42.5	-94.7	-102	-106	-102	-102	1.73102	13.369	15.996	9.368	12.504	14.549	14.5	24			32.4791	1.77293	2.421	18.723	-1.181	-1.974	12.737	25	12.5	33.0581	28.9381
548.106	23.55	43	-94.5	-102	-105	-101	-102	1.73102	13.734	15.938	10.382	8.028	20.972	12.9	23			30.1213	1.77293	-6.168	14.721	-6.57	7.555	2.293	27	12.5	35.7028	31.2531
548.113	21.362	43.5	-94.6	-103	-106	-101	-102	1.73102	14.897	13.09	8.389	11.801	14.43	12.9	23.3			30.0508	1.77293	7.798	24.315	-15.55	4.435	29.024	29	12.4	38.468	33.6213
548.119	19.377	44	-95.7	-104	-107	-102	-104	1.73102	9.746	11.052	12.503	2.85	13.155	9.63	18.7			30.4428	1.77293	10.252	5.605	5.307	4.224	22.1	28	12.3	37.2606	32.5144
548.126	22.871	44.5	-97.2	-104	-107	-103	-106	1.73102	11.613	14.845	12.208	11.032	19.503	9.88	20			27.8781	1.77293	14.433	6.259	7.058	1.739	32.499	25	12.2	33.3771	29.0785
548.132	26.483	45	-97.8	-104	-107	-105	-107	1.73102	13.901	8.304	13.02	18.054	10.643	12	21			29.4176	1.77293	4.861	9.921	18.303	18.11	24.493	23	12.1	30.8092	26.7973
548.138	22.886	45.5	-98.9	-104	-108	-106	-108	1.73102	16.27	16.389	10.44	8.905	14.965	11.6	23			28.2256	1.77293	5.397	0.416	3.596	19.16	27.047	25	12.1	33.4883	29.1275
548.145	25.96	46	-100	-103	-109	-107	-110	1.73102	8.46	10.68	4.028	19.986	13.785	6.6	16.2			31.3567	1.77293	1.065	16.246	-4.649	30.502	20.969	26	12	34.946	30.3446
548.151	26.022	46.5	-99.8	-103	-109	-108	-111	1.73102	10.163	12.132	11.487	9.435	15.06	11.1	21			30.65	1.77293	5.695	-0.99	-5.501	10.015	18.392	26	12	34.946	30.3446
548.158	25.714	47	-99	-102	-110	-108	-111	1.73102	14.697	15.45	14.74	14.187	11.931	9.6	19.8			29.1915	1.77293	6.415	-7.871	3.96	10.359	10.235	19	12	25.5375	22.1749
548.164	24.998	47.5	-98.7	-102	-110	-107	-112	1.73102	11.758	12.282	6.136	14.837	15.105	13	23.3			29.567	1.77293	18	-9.8	25.975	15.916	35.036	23	11.9	31.0207	26.8904
548.171	22.472	48	-96.8	-101	-110	-106	-112	1.73102	18.756	16.438	8.793	17.707	16.561	11.4	20.5			30.3557	1.77293	-5.123	-9.082	21.932	12.962	28.369	28	11.4	38.4623	33.0436
548.177	28.848	48.5	-94.1	-99.6	-109	-104	-110	1.73102	12.541	9.355	8.909	15.544	5.692	11.1	22.8			28.1599	1.77293	-3.999	13.416	18.632	14.645	18.318	25	11.3	34.4749	29.562
548.183	24.853	49	-91.9	-97.2	-106	-102	-108	1.73102	16.96	10.099	5.665	12.382	9.215	9.3	18.2			31.6937	1.77293	2.617	1.797	25.261	18.507	11.912	22	11.2	30.4583	26.0677
548.19	21.522	49.5	-87.7	-94.3	-101	-99	-105	1.73102	18.56	13.825	8.805	14.596	13.76	6.4	15.6			27.6501	1.77293	15.61	9.982	14.315	8.47	2.538	27	11.2	37.3807	31.9922
548.196	24.953	50	-82.3	-89.5	-94.4	-95.5	-101	1.73102	18.737	18.958	16.475	4.76	15.134	9.6	20.9			30.1821	1.77293	8.505	2.641	0.975	13.176	2.382	26	11.1	36.1419	30.8716
548.202	25.331	50.5	-76.7	-83	-88	-90.7	-94.8	1.73102	15.02	11.544	7.268	18.357	8.603	11.6	23			31.2097	1.77293	6.944	11.64	-1.95	-3.799	-13.586	25	11	34.8954	29.7476
548.208	25.746	51	-69.1	-75.8	-80.5	-83.6	-87.8	1.73102	13.938	14.135	5.352	13.33	14.378	10.7	22.7			31.3567	1.77293	2.249	12.724	8.409	5.624	-0.865	29	10.8	40.824	34.6599
548.214	26.23	51.5	-60	-67.5	-72.3	-75.1	-79.8	1.73102	14.922	15.642	7.976	10.982	13.443	12	22.1			32.0956	1.77293	3.354	3.96	13.31	-5.71	11.317	26	10.8	36.6008	31.0744
548.221	28.143	52	-51.2	-57.6	-63.7	-66	-70.1	1.73102	16.336	4.851	15.786	16.911	12.244	9.6	20.6			29.7041	1.60693	0.549	11.803	26.663	6.025	3.712	24	10.7	33.9336	28.7497
548.228	20.262	52.5	-40.7	-47.1	-53.5	-55.4	-59.3	1.73102	12.641	13.782	12.778	16.994	12.445	9.7	20.8			30.7617	1.60693	10.917	3.286	11.556	7.573	12.073	28	10.7	39.5892	33.5413
548.234	29.071	53	-28.8	-36.5	-41.3	-43.3	-48.3	1.73102	11.177	12.077	11.235	12.768	6.236	7	18			30.8899	1.60693	20.523	0.402	3.362	15.817	16.133	22	10.7	31.1058	26.3539
548.24	26.662	53.5	-16.7	-24.3	-28.6	-31.4	-36.8	1.73102	15.157	12.082	8.671	9.813	3.463	12.7	22.3			32.6666	1.60693	-5.057	14.107	2.042	-8.994	19.179	22	10.6	31.2451	26.4156
548.247	28.32	54	-3.42	-9.89	-15	-18.5	-23.7	1.73102	15.53	14.637	15.539	21.192	10.364	6.1	16.4			29.3082	1.60693	-2.893	1.521	-8.68	10.323	1.505	25	10.5	35.6681	30.0897
548.253	28.345	54.5	11.8	5.33	0.339	-3.19	-9.46	1.73102	17.587	14.968	16.314	19.182	7.654	10	22.5			32.8807	1.60693	-8.952	-10.897	22.7	2.802	12.375	23	10.1	33.4512	27.9657
548.259	19.121	55	28.9	21.8	16.8	14	5.58	1.73102	13.271	18	16.635	14.342	10.845	12.3	21.6			32.8899	1.60693	5.669	-1.43	30.301	18.041	6.8	26	10	38.0062	31.699
548.266	23.168	55.5	48.4	41.2	35.6	32.6	23.1	1.73102	15.067	11.271	15.328	11.308	5.967	12.5	20.4			28.7439	1.60693	13.652	10.546	21.493	28.435	5.277	24	10	35.0826	29.2606
548.272	25.816	56	70.8	62.9	58.5	54.7	44.8	1.73102	8.791	13.979	11.334	8.285	15.613	7.9	19			26.9754	1.67736	3.045	13.1	27.932	11.428	0.194	27	10	39.4679	32.9182
548.279	29.523	56.5	97.8	87	85	81.3	69.6	1.73102	21.119	11.37	10.39	15.252	13.926	12.3	23			31.8092	1.67736	9.824	4.06	23.703	0.706	7.63	20	10	29.2355	24.3838
548.285	25.181	57	130	116	117	112	98.3	1.73102	13.688	14.797	12.046	19.218	8.671	10.3	21			30.607	1.67736	18.285	0.988	16.43	8.165	14.928	20	9.8	29.5423	24.521
548.291	23.959	57.5	166	151	155	148	134	1.73102	17.693	19.251	14.046	15.363	7.344	10.6	19.4			30.2444	1.67736	6.095	9.12	28.671	21.614	3.834	23	9.4	34.738	28.543
548.298	25.38	58	209	192	198	190	176	1.73102	19.883	14.232	10.318	12.56	7.1	10.3	22			27.5525	1.67736	6.787	-0.288	25.288	14.314	15.932	24	9.3	36.4616	29.8805
548.304	23.338	58.5	256	238	247	237	223	1.73102	15.29	9.645	13.503	10.226	12.329	16	22			31.6846	1.67736	-7.511	19.584	22.406	-10.772	26.428	28	9.2	42.7943	34.9764
548.311	23.483	59	306	286	298	287	273	1.73102	16.708	4.998	13.486	18.339	12.865	13	23			26.8222	1.67736	-5.455	4.878	17.355	8.726	10.199	20	9.2	30.5673	24.9832
548.317	21.473	59.5	355	336	350	337	326	1.73102	7.321	8.332	9.258	21.685	11.449	6.2	18			29.9649	1.67736	-6.029	14.033	-0.152	-12.715	16.956	21	9.1	32.2929	26.3219
548.323	21.788	60	400	380	397	382	375	1.73102	8.621	19.037	8.524	11.828	10.352	8.9	19			35.6522	1.72911	3.333	15.472	12.201	22.943	22.189	23	9.1	35.3684	28.8287
548.33	26.975	60.5	436	415	436	421	417	1.73102	14.558	8.284	9.42	17.131	9.803	14	22			29.5894	1.72911	-13.575	12.78	18.302	15.073	11.577	23	8.7	36.2953	29.2526
548.336	28.571	61	460	441	464	451	450	1.73102	15.163	13.388	14.565	12.262	8.493	10.3	22			27.9272	1.72911	-9.524	7.525	4.2	10.964	7.619	22	8.7	34.7172	27.9807
548.343	31.786	61.5	475	456	482	468	473	1.73102	12.493	17.11	13.439	13.62	5.792	14.6	22.1			31.6846	1.72911	-3.316	-8.064	8.689	31.228	-0.585	25	8.7	39.4514	31.7963
548.349	24.148	62	477	456	485	473	483	1.73102	6.439	13.05	19.145	11.216	3.476	10.5	21			27.6768	1.72911	-6.917	-8.433	30.093	22.14	14.867	25	8.5	40	32.0493
548.356	31.081	62.5	468	448	478	469	481	1.73102	14.44	13.242	10.168	13.32	2.01	10.4	21.2			29.9612	1.72911	-1.077	3.543	9.379	-5.821	10.98	27	8.4	43.5095	34.7566
548.362	25.709	63	451	432	462	454	468	1.73102	17.379	22.884	13.301	7.847	6.841	8.56	26.7			30.3877	1.72911	-0.639	-1.428	17.602	14.868	1.807	25	8.3	40.5816	32.3192
548.368	18.726	63.5	424	404	436	429	444	1.73102	9.621	9.907	14.496	7.143	7.646	8.9	22			42.5406	1.72911	6.261	8.804	29.269	10.332	15.5	25	8.3	40.5816	32.3192
548.375	31.801	64	388	369	402	395	409	1.73102	11.995	14.208	9.59	11.956	10.423	11.9	22.4			34.2614	1.72911	4.512	3.044	22.608	3.305	18.31	24	8.2	39.2501	31.1626
548.381	20.376	64.5	346	328	359	353	364	1.73102	10.149	10.498	15.156	7.745	12.326	12.8	21.6			30.2115	1.78247	2.599	-11.878	13.707	24.268	4.422	23	8.2	37.6147	29.8642
548.388	23.157	65	298	281	311	306	316	1.73102	10.989	12.447	11.252	-0.728	14.762	10.2	23.2			28.3041	1.78247	0.281	5.34	10.972	21.097	26.437	26	8	43.1824	34.0697
548.394	21.982	65.5	246	230	258	255	263	1.73102	11.622	12.01	13.739	8.387	6.661	15	22.6			33.5754	1.78247	3.68	-1.584	29.879	10.159	4.749	24	8	39.8607	31.449
548.401	24.89	66	194	179	204	201	209	1.73102	19.446	7.086	15.6	13.809	8.096	8.1	19.3			28.0691	1.78247	-13.44	-8.594	31.379	17.394	11.318	22	7.9	36.8318	28.9663
548.407	31.708	66.5	143	129	149	149	159	1.73102	11.957	17.854	10.812	10.922	3.19	11.3	22.7			31.8054	1.78247	-0.13	-9.461	22.96	15.357	12.237	26	7.9	43.5284	34.2329
548.413	22.615	67	94.2	83.3	99.7	102	111	1.73102	5.987	20.408	11.196	13.85	4.233	11.6	21.7			31.3032	1.78247	-6.302	0.752	5.678	31.545	-2.753	24	7.8	40.5095	31.7556
548.42	22.841	67.5	48.9	40.2	54.2	56.2	63.7	1.73102	15.032	17.477	17.206	0.998	-3.188	14.5	21.6			29.5844	1.78247	-4.554	3.881	15.647	9.25	-1.374	22	7.6	37.7664	29.4107
548.426	28.282	68	7.54	1.01	10.6	13.5	21.5	1.73102	13.737	12.243	6.64	5.406	3.283	9.7	20.8			27.1092	1.83419	2.756	11.21	27.184	21.287	8.945	27	7.5	46.7566	36.2901
548.433	30.412	68.5	-30.2	-33	-27.3	-21.7	-16.6	1.73102	12.935	17.276	4.874	6.314	6.492	11.8	21.8			30.8899	1.83419	-7.744	4.013	22.772	15.177	19.625	21	7.1	37.7388	28.8913
548.439	26.191	69	-64.4	-64.3	-60.4	-54	-53.2	1.73102	19.12	20.544	8.475	11.408	3.506	7	19			29.506	1.83419	-2.174	8.121	25.677	-5.949	11.301	24	6.5	45.9117	34.4012
548.445	24.782	69.5	-94.5	-93.8	-91.9	-86.8	-85.2	1.73102	15.207	11.186	7.45	15.215	1.757	11.6	22.6			34.4814	1.83419	-8.811	9.316	31.739	-1.752	9.536	21	6.2	41.5942	30.8241
548.452	29.891	70	-120	-120	-120	-115	-112	1.73102	8.491	10.044	6.787	-2.112	4.882	9.2	19.4			30.8114	1.83419	-4.393	2.659	19.983	5.729	6.101	31	18.5	36.4689	33.8579
548.458	22.321	70.5	-144	-142	-143	-137	-136	1.73102	17.455	9.934	6.665	9.276	12.008					29.6503	1.83419	9.54	-12.256	19.053	3.847	14.453
548.465	25.893	71	-163	-163	-166	-160	-158	1.73102	17.468	10.996	17.412	2.571	13.351						1.83419	4.481	5.519	-2.859	4.968	6.287
548.471	25.328	71.5	-177	-180	-185	-179	-174	1.73102	15.966	14.512	15.005	1.825	9.111						1.83419	-6.217	-1.597	1.948	2.025	9.864
548.478	30.369	72	-191	-191	-198	-190	-187	1.73102	13.657	10.395	11.752	6.17	7.025						1.83419	-5.477	16.879	8.935	11.719	1.071
548.484	29.449	72.5	-203	-199	-209	-197	-198	1.73102	11.658	11.207	20.208	2.077	18.026						1.83419	-17.937	9.323	28.785	6.606	29.927
548.49	26.302	73	-211	-205	-218	-205	-207	1.73102	25.6	13.779	14.949	1.987	10.258						1.83419	4.311	11.285	12.7	8.543	23.109
548.497	27.218	73.5	-218	-207	-222	-211	-213	1.73102	17.113	12.825	12.836	13.853	14.901						1.83419	-5.688	2.712	3.415	7.961	30.368
548.503	27.548	74	-224	-211	-226	-214	-219	1.73102	14.476	15.878	12.636	2.858	10.99						1.83419	-8.687	-2.567	25.357	12.981	21.237
548.51	29.474	74.5	-226	-216	-229	-218	-223	1.73102	15.563	9.022	9.499	10.25	10.082						1.88741	-5.454	-3.651	34.462	12.727	23.92
548.516	24.551	75	-226	-219	-231	-225	-225	1.73102	13.687	13.513	13.398	3.975	6.835						1.88741	-4.356	-5.136	29.036	8.124	15.873
548.523	28.08	75.5	-224	-220	-229	-226	-224	1.73102	17.522	10.203	10.314	9.719	6.568						1.88741	-3.692	-5.273	16.776	15.174	10.101
548.529	23.524	76	-221	-220	-227	-222	-221	1.73102	15.437	10.598	15.184	6.311	4.228						1.88741	0.491	9.149	25.212	5.864	9.835
548.535	28.893	76.5	-217	-217	-223	-218	-217	1.73102	17.059	21.42	7.988	4.005	14.603						1.94219	-5.972	6.664	35.648	-1.832	3.17
548.542	28.462	77	-212	-208	-218	-212	-212	1.73102	9.055	11.911	11.089	8.23	15.428						1.94219	-3.685	6.4	10.495	4.769	10.228
548.549	29.219	77.5	-207	-201	-213	-204	-206	1.73102	11.265	17.665	12.212	11.04	7.398						1.94219	3.083	23.299	5.349	18.061	18.292
548.555	26.929	78	-203	-195	-210	-197	-200	1.73102	5.557	15.251	12.662	11.062	18.698						1.94219	7.877	12.668	14.12	20.366	18.909
548.561	26.002	78.5	-198	-187	-204	-192	-195	1.73102	12.88	14.364	12.206	13.52	10.669						1.94219	-9.442	5.64	24.293	12.79	43.441
548.567	23.963	79	-193	-182	-199	-188	-191	1.73102	13.066	20.276	13.344	13.96	7.748						1.94219	-3.402	8.361	23.749	-10.518	37.345
548.574	24.706	79.5	-189	-179	-194	-183	-186	1.73102	12.405	12.787	8.401	9.629	6.465						1.94219	-9.163	17.868	12.695	15.721	21.332
548.58	28.425	80	-185	-176	-187	-177	-181	1.73102	8.723	13.977	15.192	20.559	13.682						1.99499	-13.532	-4.163	32.562	-18.623	8.6
548.586	24.329	80.5	-181	-173	-182	-174	-179	1.73102	8.935	14.698	16.127	1.98	12.754						1.99499	-12.381	-5.814	7.154	15.513	20.4
548.592	26.309	81	-177	-172	-179	-173	-176	1.73102	11.648	14.42	19.237	8.35	16.868						1.99499	-3.841	-3.315	13.02	29.162	6.794
548.598	29.727	81.5	-173	-170	-176	-171	-173	1.73102	9.563	14.249	13.789	7.676	6.778						1.99499	-12.49	12.246	30.351	-7.258	19.254
548.605	21.539	82	-170	-166	-175	-171	-171	1.73102	11.971	13.405	13.092	8.228	15.72						1.99499	-3.446	20.342	27.238	7.109	12.693
548.611	25.601	82.5	-166	-165	-174	-170	-169	1.73102	15.48	16.7	16.42	12.159	11.943						1.99499	-3.529	2.963	33.767	7.627	16.523
548.618	27.019	83	-162	-163	-170	-166	-166	1.73102	14.117	17.457	13.852	12.931	16.782						1.99499	-7.104	15.417	30.167	4.996	10.769
548.624	29.662	83.5	-159	-159	-165	-160	-162	1.73102	15.098	10.088	9.793	16.759	14.347						1.99499	-8.83	9.404	27.019	11.033	27.544
548.631	25.818	84	-157	-156	-160	-154	-159	1.73102	7.807	10.921	10.056	7.249	19.102						2.04923	0.451	9.181	22.289	8.118	16.744
548.637	31.16	84.5	-153	-153	-153	-149	-156	1.73102	9.53	14.257	19.664	6.67	10.459						2.04923	-7.937	4.357	17.094	5.163	23.37
548.643	24.041	85	-150	-150	-150	-147	-154	1.73102	16.005	13.829	18.118	2.718	6.701						2.04923	-11.756	-8.266	30.421	9.279	18.961
548.65	26.429	85.5	-147	-145	-147	-145	-151	1.73102	8.825	13.489	15.112	-0.673	11.538						2.04923	-0.927	-9.354	22.314	20.994	22.385
548.656	22.622	86	-144	-142	-145	-142	-148	1.73102	7.17	11.594	12.446	8.127	14.923						2.04923	-3.759	7.315	22.242	3.891	17.411
548.663	22.853	86.5	-142	-141	-145	-142	-146	1.73102	7.398	11.506	13.944	2.175	12.615						2.04923	8.36	-7.908	19.892	6.476	23.726
548.669	32.281	87	-141	-140	-144	-140	-145	1.73102	4.88	19.539	11.458	7.933	12.062						2.04923	-11.226	-8.237	23.984	8.529	30.019
548.676	28.297	87.5	-141	-139	-143	-137	-143	1.73102	12.9	15.095	10.923	8.834	8.292						2.04923	-1.377	-19.081	27.108	15.854	23.624
548.682	28.077	88	-141	-138	-142	-136	-143	1.73102	12.14	11.135	10.155	14.448	15.223						2.04923	1.899	-14.616	23.775	3.041	16.561
548.689	27.816	88.5	-140	-138	-142	-136	-142	1.73102	12.779	12.077	6.664	7.674	9.97						2.10118	2.712	-12.829	15.224	9.618	18.558
548.695	31.482	89	-139	-137	-141	-136	-141	1.73102	10.913	10.568	10.037	8.767	7.572						2.10118	4.644	-12.438	26.466	7.262	24.449
548.702	25.652	89.5	-137	-135	-139	-134	-140	1.73102	14.281	13.569	6.925	10.519	11.751						2.10118	-1.726	-0.199	25.08	18.543	14.201
548.708	28.842	90	-133	-131	-135	-132	-136	1.73102	6.146	10.389	3.591	4.061	2.357						2.10118	-9.902	-22.309	29.362	4.641	35.721
548.714	28.705	90.5	-129	-127	-131	-130	-133	1.73102	9.155	9.672	11.523	2.079	11.866						2.10118	-17.52	-5.295	25.499	-3.243	36.143
548.721	23.242	91	-127	-123	-127	-126	-129	1.73102	12.358	7.172	10.767	1.135	2.661						2.10118	-7.603	-3.72	10.549	-4.635	23.976
548.727	28.033	91.5	-123	-118	-121	-121	-126	1.73102	11.315	6.499	7.878	8.574	6.919						2.10118	-19.135	-8.752	18.43	6.957	39.567
548.734	32.474	92	-119	-114	-117	-116	-122	1.73102	12.813	10.249	13.158	8.962	6.698						2.10118	-4.143	-22.607	11.92	7.748	27.158
548.74	27.356	92.5	-117	-111	-115	-112	-118	1.73102	16.38	13.862	12.489	7.919	8.823						2.15446	-4.857	-21.169	12.006	0.433	22.16
548.746	24.166	93	-114	-108	-113	-107	-116	1.73102	6.826	11.458	10.835	3.46	10.276						2.15446	-4.44	-18.282	23.425	5.148	27.493
548.753	23.195	93.5	-111	-105	-113	-103	-115	1.73102	5.78	13.818	15.697	0.271	6.46						2.15446	-19.918	-28.048	23.891	11.538	27.073
548.759	25.645	94	-110	-104	-113	-101	-114	1.73102	16.695	8.967	18.206	-1.287	8.974						2.15446	1.274	-13.201	35.161	13.468	23.644
548.765	28.437	94.5	-119	-108	-124	-106	-126	1.73102	8.096	15.265	17.188	7.344	5.851						2.15446	2.242	-10.182	24.045	19.177	16.142
548.771	27.624	95	-54.8	-48.4	-57.9	-47.7	-59.8	1.73102	10.278	18.059	17.546	6.981	5.954						2.15446	8.727	4.683	34.685	5.376	28.671
548.778	31.835							1.73102	18.958	6.057	15.274	11.175	10.104						2.2091	-3.054	-2.257	16.882	18.423	21.245
548.784	30.807							1.73102	11.043	8.07	6.379	5.891	5.94						2.2091	7.258	4.528	8.557	16.442	23.614
548.791	26.687							1.73102	7.532	10.443	11.675	8.875	7.292						2.2091	-3.279	0.849	1.15	8.755	31.396
548.797	32.206							1.73102	13.013	10.603	15.248	5.914	11.652						2.2091	-10.993	0.756	15.534	-3.872	25.959
548.803	22.515							1.73102	14.198	5.045	13.881	6.935	6.803						2.2091	-10.676	-15.011	9.395	6.57	10.873
548.81	29.847							1.73102	12.282	8.05	13.804	8.124	13.83						2.2091	-2.468	11.315	36.328	9.886	1.915
548.816	27.143							1.73102	16.406	7.422	13.554	6.983	21.128						2.2091	-13.094	-4.021	17.066	16.908	16.158
548.823	30.364							1.73102	14.559	11.192	14.652	6.024	22.148						2.2091	-8.637	-10.182	31.332	9.781	24.786
548.829	27.981							1.73102	11.945	11.915	9.064	11.123	14.328						2.26107	-10.877	-2.211	16.874	12.49	36.239
548.836	28.972							1.73102	11.687	11.287	8.644	10.511	11.612						2.26107	-2.961	-5.318	27.118	6.595	31.449
548.842	27.509							1.73102	14.671	6.465	11.585	10.538	12.942						2.26107	5.295	-4.592	24.187	-2.832	20.641
548.848	26.122							1.73102	10.488	6.536	15.451	9.614	10.229						2.26107	-4.854	19.807	24.349	9.501	32.237
548.855	27.576							1.73102	11.717	10.306	12.015	6.302	5.955						2.26107	-3.997	16.938	21.379	9.004	8.619
548.861	27.22							1.73102	12.555	13.368	16.564	8.908	5.869						2.26107	1.508	27.441	14.455	19.48	27.973
548.868	27.784							1.73102	15.424	15.785	12.192	2.904	3.242						2.26107	0.242	27.726	29.873	17.177	17.595
548.874	29.051							1.73102	13.892	19.821	10.769	10.308	11.828						2.26107	-1.533	2.735	22.646	13.074	21.059
548.88	23.913							1.73102	16.345	8.378	10.212	11.952	9.9						2.26107	4.721	17.807	37.68	16.068	14.307
548.887	25.405							1.73102	11.564	10.968	16.704	10.196	9.532						2.26107	-9.202	5.725	8.136	16.475	28.844
548.893	24.947							1.73102	21.04	13.49	10.389	9.277	14.173						2.26107	-14.567	-0.258	13.845	23.48	32.25
548.9	24.962							1.73102	17.266	14.891	13.736	9.971	11.588						2.26107	-3.013	1.329	36.491	28.298	24.931
548.906	21.947							1.73102	22.084	13.071	14.403	11.297	8.347						2.31428	-6.016	11.248	17.4	26.03	28.843
548.913	22.736							1.73102	8.971	20.451	12.579	12.466	8.248						2.31428	-6.307	3.569	9.345	16.736	22.753
548.919	22.898							1.73102	7.503	15.407	14.003	13.102	8.668						2.31428	1.641	14.841	-1.251	16.043	34.162
548.925	26.573							1.73102	12.869	7.623	13.332	11.53	11.311						2.31428	-0.801	3.121	17.467	19.502	33.352
548.932	18.077							1.73102	8.629	10.282	12.855	9.85	15.019						2.31428	-10.477	7.716	24.694	13.322	21.918
548.938	27.735							1.73102	11.905	14.642	13.604	16.945	15.433						2.36874	-4.338	16.458	34.457	14.299	24.73
548.945	26.832							1.73102	-1.172	15.748	9.896	13.417	12.526						2.36874	11.996	25.584	19.83	8.155	29.101
548.953	21.724							1.73102	12.813	13.855	7.643	14.151	15.978						2.36874	-3.965	15.758	37.426	14.632	21.667
548.957	22.041							1.73102	11.492	13.043	9.507	13.662	17.872						2.36874	23.351	-1.013	13.967	9.612	42.182
548.964	24.365							1.73102	15.879	15.273	8.934	13.533	17.854						2.36874	1.621	2.058	32.678	-1.487	19.471
548.97	28.946							1.73102	11.667	10.338	14.097	12.08	9.283						2.36874	-11.848	-3.057	6.744	6.914	18.331
548.977	28.152							1.73102	10.292	22.565	18.666	7.374	12.038						2.36874	-2.225	2.073	7.761	14.914	26.124
548.983	25.335							1.73102	14.279	10.257	14.664	15.954	12.934						2.36874	0.823	21.012	12.461	18.932	40.283
548.99	27.404							1.73102	13.234	14.576	21.352	15.703	18.291						2.36874	10.36	12.116	22.467	11.788	38.17
548.996	25.379							1.73102	16.936	15.653	15.676	15.79	13.478						2.36874	5.924	12.523	23.424	22.946	32.123
549.002	27.644							1.73102	7.674	13.068	17.676	17.069	11.796						2.36874	2.809	5.313	21.441	13.076	25.212
549.009	28.432							1.73102	13.611	14.332	16.571	6.119	14.503						2.42449	-3.986	11.949	15.919	21.863	22.361
549.015	30.018							1.73102	8.632	13.741	13.136	11.263	13.469						2.42449	-11.889	7.218	6.956	25.772	19.429
549.022	21.368							1.73102	15.763	11.576	16.085	8.699	15.508						2.42449	-8.004	1.436	31.483	30.136	34.013
549.028	29.736							1.73102	17.785	13.48	15.631	13.84	15.136						2.42449	-4.665	9.642	19.608	21.942	24.033
549.035	23.562							1.73102	13.334	9.425	16.251	11.684	11.027						2.42449	-13.434	23.953	19.419	11.455	21.218
549.041	23.853							1.73102	16.066	11.188	14.101	9.186	15.225						2.47711	2.98	8.345	35.808	9.973	45.336
549.047	18.055							1.73102	16.976	11.676	13.446	9.064	13.08						2.47711	5.635	8.982	28.534	2.592	24.798
549.054	25.352							1.73102	8.828	10.376	13.862	5.26	15.398						2.47711	4.276	13.093	40.641	3.072	11.687
549.06	29.963							1.73102	18.423	11.5	8.378	-1.668	14.386						2.47711	-4.539	21.344	32.091	15.564	11.115
549.067	30.555							1.73102	5.275	11.037	14.852	-0.267	14.005						2.47711	12.135	27.454	24.793	34.426	25.621
549.073	26.893							1.73102	8.609	11.379	1.146	4.045	16.15						2.47711	12.155	30.503	19.324	23.852	36.697
549.079	25.926							1.73102	5.108	15.763	8.823	2.991	20.091						2.47711	5.429	17.554	19.986	18.577	17.875
549.086	21.548							1.73102	6.023	13.322	8.41	-3.687	10.466						2.47711	4.965	17.366	20.986	17.252	18.696
549.092	27.642							1.73102	9.834	9.322	3.554	1.897	15.922						2.47711	-0.55	4.883	21.348	27.368	19.793
549.099	28.075							1.73102	12.351	8.869	3.263	1.228	12.25						2.53089	-1.468	3.795	31.241	14.869	30.841
549.105	30.619							1.73102	3.057	7.373	7.687	-1.501	17.533						2.53089	-14.937	8.923	21.029	42.002	45.801
549.112	26.424							1.73102	8.847	6.84	14.447	-2.173	8.609						2.53089	-3.855	16.934	20.795	15.232	44.416
549.117	20.969							1.73102	11.02	13.135	8.19	0.755	9.355						2.53089	3.971	10.569	21.627	6.993	32.298
549.123	27.996							1.73102	13.836	8.525	6.572	2.859	13.697						2.53089	8.416	11.202	18.945	22.456	27.966
549.13	23.753							1.73102	7.61	17.647	7.928	2.305	14.186						2.53089	-2.565	20.757	30.002	14.729	37.48
549.136	18.628							1.73102	14.963	12.578	6.211	-0.118	17.768						2.53089	3.644	14.595	28.414	5.584	23.425
549.143	23.352							1.73102	5.962	6.734	10.631	6.356	17.124						2.53089	0.409	25.306	19.851	16.099	15.171
549.149	21.242							1.73102	10.686	6.19	11.53	2.485	13.283						2.53089	6.969	23.553	31.762	21.408	10.361
549.155	25.86							1.73102	11.457	17.083	3.856	-3.533	14.287						2.58584	-10.339	5.662	29.394	11.854	29.832
549.162	24.889							1.73102	7.186	11.977	13.208	5.226	12.629						2.58584	-10.702	12.93	21.271	20.657	-0.235
549.168	25.123							1.73102	5.489	11.131	12.733	-1.213	16.375						2.58584	12.829	16.157	2.689	36.7	30.104
549.175	23.319							1.73102	13.679	8.574	15.087	8.704	12.956						2.58584	3.589	11.238	15.802	31.448	24.4
549.181	22.881							1.73102	9.185	12.902	12.799	4.299	16.885						2.58584	6.656	5.887	15.809	-2.888	21.008
549.188	30.692							1.73102	6.79	8.192	10.71	5.085	11.492						2.58584	14.369	33.568	30.898	23.559	22.063
549.194	21.462							1.73102	11.045	11.03	12.153	1.695	17.414						2.58584	11.066	16.541	20.27	19.191	31.703
549.2	23.156							1.73102	10.252	10.196	11.623	7.028	20.383						2.64199	11.396	12.852	24.163	29.283	47.104
549.207	20.941							1.73102	17.039	14.13	16.688	5.482	11.989						2.64199	8.043	13.908	28.021	21.288	37.479
549.213	22.991							1.73102	9.176	7.201	18.995	17.631	14.506						2.64199	-2.511	9.585	24.681	10.543	37.679
549.22	23.198							1.73102	17.047	15.857	16.853	8.75	15.351						2.64199	7.155	14.349	25.605	14.288	26.429
549.226	23.825							1.73102	11.205	12.761	13.165	4.466	14.558						2.64199	-0.221	18.829	21.107	27.929	39.861
549.232	20.241							1.73102	16.238	13.226	12.436	9.593	15.373						2.64199	-9.543	13.961	37.516	10.756	49.596
549.239	27.086							1.73102	13.965	15.77	11.737	11.742	14.858						2.64199	-1.184	14.684	16.345	16.973	43.524
549.245	27.249							1.73102	12.872	17.81	12.461	14.947	11.083						2.69454	7.606	29.617	23.884	27.403	17.345
549.252	20.139							1.73102	13.041	4.645	16.636	7.632	8.508						2.69454	15.366	2.085	29.706	36.332	39.9
549.258	28.591							1.73102	10.989	9.464	5.768	18.913	8.981						2.69454	-1.708	23.799	22.466	5.834	40.583
549.265	29.395							1.73102	10.848	9.928	14.678	19.341	15.521						2.69454	-2.304	30.699	22.131	9.684	29.925
549.271	25.023							1.73102	11.539	13.262	9.788	16.294	17.091						2.69454	17.448	15.059	26.57	1.977	32.089
549.277	30.243							1.73102	12.112	12.247	13.206	18.787	15.739						2.69454	8.937	18.378	25.686	18.902	44.577
549.284	31.717							1.73102	12.415	19.279	10.991	15.429	11.653						2.69454	13.837	23.67	31.184	12.559	38.472
549.29	22.972							1.73102	17.45	8.652	10.872	16.327	16.399						2.69454	15.505	4.812	17.061	24.141	52.079
549.297	28.122							1.73102	14.652	15.454	19.609	15.896	10.254						2.69454	1.577	1.492	35.133	21.512	31.244
549.303	23.102							1.73102	8.207	13.215	10.945	11.223	12.982						2.74813	5.467	5.657	30.493	32.492	41.981
549.31	25.559							1.73102	10.737	12.075	5.885	18.675	9.747						2.74813	17.481	26.902	36.118	22.716	32.603
549.316	30.257							1.73102	13.338	16.601	4.437	16.657	17.219						2.74813	-4.295	15.726	22.682	25.651	27.35
549.322	28.889							1.73102	3.58	19.52	3.78	12.596	8.334						2.74813	-3.58	21.99	28.339	18.024	31.378
549.329	27.838							1.73102	6.628	14.84	3.064	22.045	11.177						2.74813	11.447	12.606	23.495	13.323	25.925
549.335	25.597							1.73102	10.735	18.778	5.171	12.08	11.577						2.74813	2.863	8.779	42.458	17.409	27.833
549.342	28.474							1.73102	9.281	14.294	8.919	23.776	17.818						2.74813	10.932	8.434	24.878	18.744	18.499
549.348	26.739							1.73102	12.715	17.313	9.088	16.231	10.193						2.74813	0.61	17.593	31.765	19.248	34.18
549.354	23.362							1.73102	15.836	15.005	6.572	15.105	12.149						2.8028	-8.16	-2.635	28.699	20.835	30.914
549.361	27.695							1.73102	8.465	20.445	14.479	14.036	13.612						2.8028	3.329	3.076	24.596	27.792	32.435
549.367	20.301							1.73102	7.728	13.763	9.292	16.462	20.477						2.8028	-9.459	5.656	18.357	37.124	17.695
549.374	21.599							1.73102	7.853	17.663	13.78	10.865	12.436						2.8028	-2.573	21.837	30.775	20.372	34
549.38	23.909							1.73102	11.847	15.867	13.282	17.728	15.481						2.8028	10.079	32.274	36.304	27.619	29.787
549.386	24.394							1.73102	10.891	17.016	12.352	15.892	19.241						2.8028	-0.785	23.604	27.581	42.698	40.544
549.393	25.554							1.73102	13.418	13.385	8.749	11.425	16.537						2.8028	-0.956	18.901	6.49	25.594	38.763
549.399	24.449							1.73102	7.385	8.487	19.683	16.432	14.096						2.8028	-7.858	10.247	10.896	17.261	38.7
549.406	23.957							1.73102	9.12	10.188	5.042	9.815	9.889						2.8028	3.115	22.349	27.125	20.891	39.838
549.412	26.215							1.73102	10.919	12.422	18.586	13.439	16.341						2.8028	0.411	25.704	23.584	24.151	40.685
549.419	23.515							1.73102	15.668	9.684	8.687	7.371	8.816						2.85857	-4.856	8.984	29.256	29.122	41.062
549.425	22.164							1.73102	8.586	12.693	18.44	16.514	4.877						2.85857	9.041	5.703	23.5	14.998	43.163
549.431	20.133							1.73102	7.779	10.512	14.421	20.761	18.384						2.85857	7.859	20.36	18.08	23.218	32.18
549.438	30.389							1.73102	10.859	10.27	14.362	14.371	7.21						2.85857	2.887	21.454	33.969	24.797	40.558
549.444	26.41							1.73102	10.521	11.959	16.946	10.696	19.276						2.85857	1.29	23.953	29.611	28.616	39.497
549.451	24.459							1.72484	6.476	13.253	11.806	20.714	14.718						2.85857	19.601	33.774	26.373	14.983	36.419
549.457	21.185							1.72484	10.667	9.957	15.893	10.879	13.22						2.85857	14.347	9.755	10.681	16.046	30.803
549.464	23.048							1.72484	10.137	9.884	15.435	14.261	17.135						2.91545	3.758	18.564	35.148	33.577	38.9
549.47	24.008							1.72484	6.115	7.573	11.285	13.647	19.718						2.91545	4.434	10.079	32.8	31.973	18.743
549.476	23.93							1.72484	10.998	4.384	25.695	12.954	21.297						2.91545	10.168	21.964	27.323	15.793	30.237
549.482	27.153							1.72484	12.363	14.582	13.21	21.257	18.412						2.91545	26.59	36.455	18.248	36.753	42.305
549.488	21.41							1.72484	9.101	6.011	18.695	17.326	15.682						2.91545	20.016	21.959	27.391	26.549	45.521
549.495	21.855							1.74033	7.063	10.292	15.212	12.844	14.249						2.91545	16.568	23.138	25.442	11.106	45.329
549.501	21.098							1.74033	8.66	11.419	14.804	16.308	20.285						2.91545	14.542	17.377	21.743	28.555	38.669
549.508	28.42							1.74033	5.37	6.351	12.981	6.384	14.497						2.91545	26.151	24.464	37.894	4.824	22.504
549.514	21.62							1.74033	4.879	7.595	17.411	11.497	17.048						2.96815	23.917	25.143	38.336	26.852	10.211
549.52	22.532							1.76539	12.634	12.027	13.369	13.423	12.841						2.96815	8.038	31.811	31.909	21.996	29.978
549.527	18.432							1.76539	8.847	7.557	12.714	14.112	15.036						2.96815	7.113	31.377	25.362	24.032	30.509
549.533	24.865							1.76539	4.917	13.032	16.639	7.788	14.89						2.96815	20.41	22.912	26.724	37.075	31.168
549.54	23.446							1.77806	6.513	6.102	23.356	21.695	14.377						2.96815	-0.899	19.479	27.64	22.817	39.398
549.546	29.359							1.77806	10.489	15.949	13.919	11.517	18.373						2.96815	3.819	14.184	15.542	21.692	43.738
549.552	25.978							1.79081	17.09	11.485	17.862	17.677	19.161						2.96815	6.762	17.085	28.776	15.059	42.955
549.559	23.894							1.79081	4.629	12.752	15.059	16.239	28.883						2.96815	11.861	16.712	33.075	25.859	25.59
549.565	24.514							1.79081	12.981	17.717	15.364	10.027	18.436						3.0218	24.15	13.54	20.525	21.049	41.706
549.572	23.004							1.79081	10.702	19.163	14.949	19.546	20.695						3.0218	11.891	10.257	26.49	14.927	40.646
549.578	30.113							1.79081	14.186	13.334	14.099	11.941	18.542						3.0218	9.12	14.119	43.107	28.263	14.056
549.584	31							1.79081	9.665	9.107	14.476	23.235	18.058						3.0218	19.801	9.892	49.163	31.214	19.377
549.591	26.533							1.79081	10.342	10.25	18.977	22.811	9.926						3.0218	18.665	36.765	36.903	20.649	30.413
549.597	25.37							1.79081	15.327	11.903	16.947	15.267	9.779						3.0218	11.629	29.792	35.902	9.021	39.413
549.604	19.541							1.79081	10.583	14.991	11.734	15.675	15.113						3.0218	20.641	25.698	20.625	23.164	43.366
549.61	20.881							1.79081	8.783	15.794	11.513	17.839	18.909						3.0218	7.009	23.851	41.853	39.914	34.301
549.617	28.759							1.80366	18.026	12.876	8.334	17.197	10.218						3.0218	7.071	19.711	35.777	26.655	36.521
549.623	26.977							1.80366	5.646	9.445	12.592	13.637	12.17						3.07644	29.013	37.097	32.778	29.846	20.341
549.63	24.119							1.80366	12.965	6.826	12.253	23.537	10.749						3.07644	11.825	16.372	34.804	22.961	32.368
549.636	26.388							1.81661	19	9.169	12.969	16.272	13.025						3.07644	13.551	25.81	40.004	13.302	42.971
549.642	25.122							1.81661	11.971	5.981	10.996	13.463	12.536						3.07644	5.096	8.968	31.035	15.617	43.776
549.649	19.418							1.81661	16.996	5.022	19.601	13.442	16.479						3.07644	6.709	21.545	27.201	23.288	47.637
549.655	19.773							1.81661	19.783	12.996	11.037	18.549	17.099						3.07644	23.553	19.989	23.785	11.743	39.896
549.662	25.803							1.81661	15.243	8.069	11.577	16.11	16.721						3.07644	16.479	12.599	29.741	18.329	37.401
549.668	20.727							1.82964	15.952	9.808	9.086	21.574	19.538						3.07644	13.011	24.823	16.42	32.815	14.666
549.674	19.777							1.82964	14.272	6.916	14.89	9.667	14.062						3.13207	27.074	32.003	33.61	31.458	33.729
549.681	23.984							1.82964	24.049	13.677	16.706	13.42	17.858						3.13207	17.124	19.762	32.635	24.63	37.324
549.687	29.362							1.82964	15.119	17.391	17.527	5.639	11.186						3.13207	23.568	28.856	33.027	16.305	37.888
549.694	28.665							1.82964	22.282	17.568	9.507	5.807	16.079						3.13207	0.342	36.832	28.568	19.936	36.578
549.7	23.664							1.82964	18.418	19.948	12.348	10.232	10.254						3.13207	17.1	29.376	43.83	21.946	52.141
549.706	31.875							1.82964	16.57	19.686	10.94	13.553	19.225						3.13207	26.752	18.221	53.441	17.476	36.576
549.713	31.719							1.84277	13.12	17.086	13.279	8.594	13.703						3.13207	27.733	18.109	33.645	31.015	34.291
549.719	23.647							1.84277	15.217	9.852	5.605	8.182	11.273						3.13207	22.709	20.182	25.748	26.222	43.452
549.726	24.761							1.84277	15.892	16.416	11.634	13.388	18.009						3.13207	32.204	8.566	24.041	25.608	24.482
549.732	23.761							1.84277	8.632	17.71	6.962	14.166	13.601						3.18871	29.932	34.563	29.908	19.172	38.563
549.739	19.389							1.84277	22.018	15.022	10.523	12.639	9.673						3.18871	13.44	17.99	39.353	19.414	41.275
549.745	22.379							1.84277	10.815	23.095	10.714	11.639	9.812						3.18871	5.444	21.565	25.034	22.573	24.582
549.751	26.039							1.84277	15.945	13.222	5.642	1.095	8.409						3.18871	12.39	14.277	33.456	28.12	45.367
549.758	25.908							1.856	10.708	26.863	13.716	11.955	5.845						3.18871	13.71	37.605	20.561	34.63	36.836
549.764	23.758							1.856	16.103	15.154	7.941	10.675	5.856						3.18871	6.25	32.64	47.66	28.369	30.629
549.771	21.325							1.856	9.079	17.418	4.293	6.285	6.11						3.18871	26.943	34.405	50.538	35.845	46.024
549.777	23.813							1.856	25.12	11.543	13.895	7.348	11.499						3.18871	12.952	26.095	39.132	16.812	34.666
549.783	27.058							1.856	11.962	19.256	7.263	6.062	5.394						3.18871	22.636	17.903	30.21	19.924	19.644
549.79	25.787							1.87601	20.466	15.498	11.981	3.063	7.021						3.18871	10.157	18.868	11.171	17.924	32.492
549.796	23.474							1.87601	2.229	15.381	9.267	7.759	6.373						3.24057	19.793	27.044	30.862	32.868	50.375
549.803	25.885							1.8861	13.304	13.716	13.002	11.263	17.111						3.24057	8.116	19.743	29.096	39.201	52.553
549.809	16.628							1.8861	13.135	10.339	12.147	7.187	10.19						3.24057	19.362	31.03	33.204	33.381	36.646
549.816	32.387							1.8861	18.485	12.94	14.524	5.143	18.721						3.24057	18.225	16.413	44.582	33.218	30.359
549.822	28.981							1.89624	4.392	13.552	10.867	5.022	10.327						3.24057	20.264	23.954	45.204	28.627	34.798
549.829	29.63							1.90644	14.68	16.649	14.225	14.935	12.676						3.24057	7.765	32.774	43.447	24.096	44.74
549.835	15.104							1.90644	10.86	13.685	0.183	14.134	12.563						3.29328	20.808	14.214	38.927	21.914	38.247
549.841	20.968							1.90644	13.939	11.845	-7.043	11.327	15.186						3.29328	11.061	25.351	43.198	28.792	33.092
549.848	21.679							1.91669	7.109	11.135	10.929	19.271	11.018						3.29328	9.837	14.595	26.662	32.628	44.13
549.854	30.201							1.91669	14.817	13.474	13.466	5.333	12.594						3.29328	6.346	15.007	47.537	26.486	36.031
549.861	29.373							1.927	9.111	11.379	12.517	20.144	11.519						3.29328	19.715	10.845	24.984	26.078	34.83
549.866	23.842							1.927	13.453	10.063	14.979	7.731	5.07						3.29328	9.183	26.458	44.013	30.873	43.985
549.872	29.953							1.927	9.863	16.728	6.056	27.377	7.7						3.29328	6.688	16.466	29.934	30.926	35.678
549.879	31.702							1.927	13.713	20.435	9.37	11.587	11.909						3.29328	19.377	23.376	38.145	43.081	44.501
549.885	23.847							1.927	9.935	10.757	7.077	18.637	7.817						3.29328	-1.401	27.733	30.964	38.626	37.278
549.892	23.285							1.927	10.736	8.386	7.26	9.425	6.265						3.29328	12.56	18.793	36.337	40.895	36.942
549.898	27.609							1.927	4.327	13.213	7.279	5.549	1.895						3.29328	29.117	6.631	20.618	30.019	47.738
549.904	24.572							1.927	5.151	4.918	11.125	14.783	7.062						3.29328	18.447	25.87	29.921	32.023	50.929
549.911	28.63							1.93736	4.414	16.88	0.099	7.342	11.193						3.29328	39.047	33.894	27.107	28.998	44.805
549.917	20.36							1.93736	10.679	16.012	12.137	7.708	3.895						3.29328	18.501	15.338	29.56	19.959	31.999
549.924	24.189							1.93736	4.691	7.744	13.931	7.395	11.477						3.34686	21.823	31.388	29.757	16.563	38.75
549.93	20.94							1.94778	3.043	15.706	2.784	17.213	10.651						3.34686	24.699	20.435	21.46	26.679	29.208
549.937	21.734							1.94778	3.652	11.608	1.098	16.659	10.196						3.40131	18.439	19.407	22.501	39.123	32.426
549.943	17.968							1.94778	2.99	17.611	3.258	10.841	18.793						3.40131	24.446	17.945	37.72	34.555	52.26
549.949	26.82							1.94778	2.209	10.881	3.239	20.033	2.18						3.40131	9.947	17.471	40.112	47.99	44.067
549.956	21.303							1.94778	10.071	14.055	10.382	21.07	5.965						3.40131	23.03	31.434	39.386	32.324	33.899
549.962	22.782							1.95825	-3.707	14.077	9.083	20.374	14.535						3.40131	14.625	35.706	38.597	17.762	47.025
549.969	17.873							1.95825	1.83	10.819	7.61	15.716	20.679						3.40131	20.987	31.453	21.016	26.291	28.493
549.975	20.585							1.95825	6.437	16.678	2.459	34.499	16.21						3.40131	18.894	27.108	40.322	35.587	32.91
549.981	27.553							1.95825	2.169	13.211	13.785	9.656	25.475						3.40131	10.807	36.033	28.859	33.385	37.617
549.988	28.187							1.95825	8.564	15.239	2.166	22.185	6.818						3.40131	15.037	39.279	20.646	25	38.863
549.994	18.929							1.95825	12.487	2.286	2.942	14.986	18.862						3.40131	25.165	32.44	31.926	38.403	44.286
550.001	30.018							1.95825	6.295	10.212	3.634	12.995	1.611						3.45666	15.034	29.482	44.128	27.059	31.425
550.007	30.167							1.95825	-1.951	17.272	6.684	14.065	8.003						3.45666	8.402	26.782	44.839	30.711	44.346
550.014	27.372							1.95825	2.941	8.295	11.735	17.191	5.774						3.45666	17.698	32.088	36.569	22.177	47.919
550.02	13.459							1.95825	-2.499	9.777	19.339	21.318	19.929						3.45666	20.185	13.188	45.059	24.058	28.784
550.026	22.84							1.96878	4.288	17.99	7.458	19.124	12.849						3.45666	26.086	14.62	32.731	28.994	36.771
550.033	20.954							1.96878	2.122	10.085	13.399	19.098	17.485						3.45666	8.933	23.42	33.812	26.019	35.774
550.039	26.062							1.96878	3.02	18.45	14.775	24.569	16.336						3.45666	16.747	48.849	37.146	28.337	39.96
550.046	20.99							1.96878	-1.047	26.353	14.648	11.548	7.804						3.45666	20.991	35.775	33.41	33.302	31.074
550.052	25.474							1.96878	8.184	13.998	12.087	16.891	13.561						3.45666	37.049	33.959	33.846	28.628	32.24
550.058	21.931							1.96878	2.087	7.095	13.452	16.559	8.23						3.51292	20.944	34.944	32.294	25.328	44.963
550.065	21.699							1.97937	10.448	22.526	12.782	19.151	10.495						3.51292	14.639	20.46	50.926	33.661	40.8
550.071	26.438							1.97937	1.783	24.731	17.094	11.076	1.742						3.51292	21.327	22.207	34.127	21.554	41.877
550.078	22.822							1.97937	4.216	13.247	12.724	18.059	16.6						3.51292	12.543	25.97	39.456	26.37	39.358
550.084	24.714							1.97937	4.273	16.388	9.794	16.638	4.997						3.51292	13.745	16.997	44.071	37.166	45.261
550.091	28.542							1.99002	7.999	17.835	12.493	22.959	7.929						3.51292	29.264	31.711	28.578	27.549	40.535
550.097	25.128							1.99002	12.417	20.248	7.245	17.201	8.322						3.51292	15.545	38.434	37.641	28.832	48.496
550.103	28.172							1.99002	18.1	9.199	8.368	15.728	7.637						3.5701	21.579	26.632	46.485	25.634	33.507
550.11	16.214							2.00072	11.459	19.331	12.997	13.228	10.312						3.5701	16.447	47.227	37.732	29.546	37.447
550.116	24.44							2.01148	13.239	11.305	8.773	9.771	11.904						3.5701	23.108	26.917	39.62	31.836	31.259
550.123	30.576							2.01148	13.322	19.017	15.229	16.385	11.303						3.5701	15.675	25.4	40.998	38.569	37.146
550.129	26.481							2.01148	7.965	8.944	14.799	11.814	21.658						3.5701	9.74	37.934	29.091	28.827	38.477
550.136	29.333							2.03318	10.01	8.178	12.017	16.714	11.968						3.5701	15.3	35.27	36.815	30.69	43.189
550.142	29.159							2.03318	16.404	9.119	11.514	11.166	6.57						3.5701	17.221	35.987	16.026	26.658	41.679
550.148	23.729							2.04411	10.565	11.601	13.742	13.49	18.107						3.5701	13.29	44.814	37.752	34.994	38.61
550.155	28.763							2.04411	13.315	11.202	12.966	16.349	15.04						3.5701	18.55	38.708	28.38	15.081	41.476
550.161	25.142							2.04411	10.067	11.498	10.191	13.065	16.172						3.62822	15.822	33.971	28.184	43.493	42.343
550.168	15.158							2.05511	12.35	16.552	18.509	12.078	4.06						3.62822	28.877	48.283	21.469	36.724	38.095
550.174	20.769							2.05511	10.78	21.372	11.253	8.921	11.843						3.62822	17.647	37.576	31.952	38.2	49.985
550.18	27.893							2.05511	13.015	9.263	7.916	15.879	14.207						3.62822	10.067	27.873	28.098	43.377	47.713
550.187	24.431							2.05511	12.468	17.218	5.263	17.709	11.193						3.62822	8.761	40.48	30.468	40.717	36.581
550.193	21.764							2.05511	16.312	14.631	8.859	17.872	8.243						3.62822	21.83	26.018	25.42	41.429	46.957
550.2	27.95							2.06616	14.515	7.523	16.333	13.142	7.413						3.62822	20.172	39.445	25.167	35.325	40.458
550.206	26.397							2.06616	6.72	11.75	13.639	16.748	16.466						3.62822	4.539	18.928	26.993	31.04	47.647
550.213	21.678							2.07727	6.854	17.443	6.104	16.536	17.678						3.62822	7.246	47.082	30.44	43.381	55.926
550.219	28.154							2.08845	14.507	22.87	5.161	17.091	9.495						3.62822	15.48	25.301	32.026	31.127	40.664
550.225	28.384							2.09968	8.901	15.76	13.253	18.33	15.778						3.62822	11.427	29.798	33.895	28.859	30.629
550.232	20.619							2.09968	19.262	16.475	11.858	23.42	5.065						3.68069	19.493	15.643	22.631	36.564	48.934
550.237	23.141							2.09968	13.751	10.889	11.148	17.302	6.857						3.68069	22.799	28.712	45.187	35.861	53.042
550.244	22.555							2.11097	14.485	18.715	13.882	15.205	5.665						3.68069	1.794	34.905	19.808	25.511	46.931
550.25	24.458							2.11097	23.3	16.988	8.784	11.358	1.649						3.68069	10.006	26.454	33.234	22.283	45.499
550.256	28.78							2.11097	13.953	16.346	15.593	13.801	3.681						3.68069	23.217	27.093	30.471	29.471	54.514
550.263	31.517							2.12233	22.614	21.205	16.097	7.969	10.922						3.73393	15.924	23.219	36.217	33.704	43.075
550.269	30.195							2.12233	13.894	14.496	9.406	7.344	8.668						3.73393	22.525	37.219	28.333	32.713	48.734
550.276	19.541							2.12233	13.466	17.785	16.245	8.15	10.263						3.73393	23.402	25.205	42.109	21.844	46.346
550.282	23.487							2.12233	12.719	18.78	7.024	13.11	11.628						3.73393	32.438	16.95	27.022	14.89	45.589
550.289	23.576							2.12233	8.806	19.681	16.256	13.841	10.401						3.73393	24.012	15.305	48.402	27.211	42.812
550.295	24.952							2.12233	10.376	19.696	16.973	14.031	8.205						3.73393	26.041	11.494	35.65	35.894	45.804
550.301	28.221							2.12233	13.506	14.85	21.079	8.95	6.555						3.73393	21.796	12.7	41.084	29.938	55.532
550.308	21.592							2.12233	9.239	12.054	8.415	12.409	5.774						3.73393	9.518	29.063	47.347	33.017	56.188
550.314	23.803							2.12233	10.887	10.684	19.036	15.75	11.438						3.78794	23.011	41.703	26.662	30.648	41.98
550.321	24.255							2.12233	17.298	-0.35	10.834	11.682	13.694						3.78794	9.974	18.114	34.658	43.38	28.936
550.327	16.66							2.13374	13.721	8.873	18.068	14.068	14.03						3.78794	26.222	33.24	41.23	31.336	54.243
550.333	18.93							2.13374	15.504	4.729	11.418	6.936	15.076						3.78794	29.745	16.635	18.156	35.458	63.671
550.34	23.396							2.13374	17.587	11.142	12.253	7.133	6.341						3.78794	25.335	22.366	24.144	37.947	43.097
550.346	19.077							2.14522	11.885	14.433	13.043	9.205	14.503						3.78794	15.596	24.987	47.806	47.942	45.782
550.353	25.913							2.14522	6.506	8.89	24.556	19.069	7.069						3.78794	16.848	19.858	36.888	27.322	43.352
550.359	28.768							2.14522	12.942	6.058	8.451	7.488	7.757						3.78794	20.66	25.166	39.11	27.884	24.001
550.366	24.89							2.14522	12.794	8.049	14.53	18.524	11.287						3.78794	30.338	34.907	43.532	30.856	32.842
550.372	26.653							2.14522	12.632	12.687	5.492	6	10.506						3.78794	22.688	24.359	42.397	40.93	39.793
550.378	25.882							2.15676	10.531	14.873	24.3	14.176	10.643						3.84274	5.825	28.205	40.537	21.898	36.574
550.385	25.373							2.15676	11.12	19.72	17.572	6.513	13.485						3.84274	31.196	30.536	37.793	43.438	28.359
550.391	29.866							2.15676	14.814	14.891	14.949	13.496	4.966						3.84274	24.777	23.915	49.453	48.206	43.186
550.398	29.106							2.15676	7.509	19.734	8.839	16.183	14.25						3.84274	17.872	29.302	39.251	47.324	37.05
550.404	24.403							2.15676	14.621	10.107	13.878	14.198	12.075						3.84274	11.093	42.494	49.249	36.014	42.721
550.41	25.826							2.15676	8.954	20.571	20.303	9.621	3.905						3.84274	11.047	38.527	45.478	34.597	38.417
550.417	23.055							2.15676	15.765	14.517	8.27	15.273	11.124						3.84274	38.958	32.339	36.94	29.571	39.574
550.423	17.62							2.16836	10.202	19.32	10.755	13.644	11.064						3.89835	27.174	38.474	32.288	40.482	45.858
550.43	23.392							2.16836	10.804	18.99	15.267	15.436	17.761						3.89835	16.774	31.225	47.406	40.6	43.629
550.436	18.813							2.16836	18.095	18.145	15.816	12.457	8.952						3.89835	16.496	28.055	34.348	38.111	60.409
550.443	26.984							2.18003	16.786	8.614	7.512	11.54	12.891						3.89835	26.615	22.549	29.788	47.764	48.862
550.449	20.794							2.19176	17.945	16.378	12.731	15.798	12.873						3.89835	32.052	38.087	21.935	44.74	44.797
550.456	24.116							2.19176	8.252	9.582	8.898	10.414	14.736						3.89835	10.298	12.468	32.907	48.197	46.036
550.462	27.464							2.20355	13.373	14.595	3.02	16.629	18.877						3.89835	25.153	12.778	28.363	31.149	37.226
550.468	20.815							2.20355	17.464	17.334	5.656	11.084	13.872						3.89835	17.668	15.69	19.093	32.547	45.237
550.475	21.174							2.20355	13.635	17.37	4.882	15.818	19.201						3.89835	25.402	31.065	28.733	51.281	38.315
550.481	29.054							2.20355	10.152	19.526	12.729	4.741	12.587						3.95477	25.184	29.705	35.293	40.281	52.739
550.487	20.238							2.2154	14.665	17.38	11.083	6.655	18.902						3.95477	15.391	37.874	42.719	30.168	52.443
550.494	21.153							2.2154	7.617	14.546	5.086	13.69	13.98						3.95477	21.21	34.723	40.013	36.282	48.651
550.5	22.002							2.2154	13.232	15.162	10.611	15.692	21.925						3.95477	35.46	18.671	43.878	28.966	50.278
550.507	21.682							2.2154	9.939	8.828	5.773	12.984	10.866						3.95477	27.778	21.73	41.179	48.546	40.835
550.513	21.174							2.22732	7.514	2.539	12.878	7.305	11.376						3.95477	43.976	46.084	43.854	41.071	31.961
550.52	22.703							2.22732	2.572	17.077	2.686	5.375	11.673						3.95477	47.731	25.126	43.291	40.03	31.215
550.526	26.596							2.22732	8.137	18.915	7.199	9.282	10.076						4.01201	28.549	14.024	26.402	47.577	43.316
550.532	25.12							2.2393	9.131	17.864	-0.166	6.122	8.951						4.01201	42.136	31.114	44.32	28.514	34.947
550.539	26.735							2.2393	14.114	14.957	7.476	11.353	10.79						4.01201	39.68	11.946	49.09	40.548	52.127
550.545	20.307							2.26346	15.926	13.461	2.797	8.285	13.603						4.01201	29.079	21.669	32.656	26.916	58.878
550.552	22.559							2.26346	9.46	8.402	11.244	8.914	10.854						4.01201	46.561	29.237	50.276	29.512	42.914
550.558	26.298							2.26346	17.166	8.787	2.883	5.56	10.609						4.01201	54.352	24.143	48.393	49.038	45.605
550.564	25.175							2.26346	13.282	9.229	9.092	9.907	11.205						4.01201	42.718	38.668	55.442	35.622	59.665
550.571	20.42							2.27564	15.59	17.585	10.024	17.665	11.438						4.01201	38.956	26.133	42.254	52.327	54.888
550.577	27.05							2.27564	17.112	16.686	8.241	7.612	9.823						4.01201	22.832	51.55	49.885	41.849	42.367
550.584	24.11							2.27564	19.532	12.304	11.029	4.401	8.81						4.01201	17.313	42.576	54.114	36.537	48.637
550.59	26.016							2.27564	14.317	8.335	5.86	14.878	9.818						4.0701	31.961	25.733	40.286	35.799	56.344
550.597	26.936							2.27564	17.452	11.482	7.479	17.908	12.62						4.0701	36.619	46.052	48.566	39.845	54.22
550.603	21.219							2.27564	16.718	14.91	10.843	13.164	12.504						4.0701	33.187	38.542	39.936	46.984	42.406
550.609	19.169							2.27564	11.003	13.058	10.187	11.878	8.912						4.0701	23.875	37.61	42.405	40.409	44.058
550.615	27.682							2.27564	18.398	12.986	8.932	9.002	8.648						4.0701	30.015	36.728	31.118	32.601	40.76
550.621	26.229							2.27564	4.272	10.858	10.315	14.991	9.408						4.0701	33.587	33.489	21.225	29.959	47.58
550.628	20.093							2.27564	20.927	12.611	4.943	7.216	6.393						4.0701	36.514	29.063	29.412	35.434	54.67
550.634	18.159							2.27564	16.07	12.701	13.59	18.228	6.472						4.0701	38.13	30.976	30.487	50.453	52.515
550.641	23.131							2.27564	25.069	14.682	9.069	14.706	2.15						4.12904	56.255	29.394	36.978	35.741	50.39
550.647	27.855							2.28789	17.685	9.825	10	15.851	12.066						4.12904	19.277	39.606	43.464	39.989	46.436
550.653	23.885							2.30019	26.095	20.03	2.262	13.052	12.909						4.12904	39.205	36.244	52.192	38.862	43.407
550.66	26.923							2.30019	13.174	16.863	9.321	14.586	13.063						4.12904	48.186	24.354	41.572	35.651	57.041
550.666	26.168							2.30019	19.6	15.388	8.444	17.224	11.281						4.12904	35.152	33.103	44.924	45.489	44.797
550.673	24.589							2.31257	14.489	9.77	0.407	9.055	15.015						4.12904	46.597	51.193	36.369	45.895	55.777
550.679	34.552							2.31257	19.556	23.296	7.784	14.021	3.366						4.12904	37.915	38.611	35.199	35.23	44.579
550.685	28.205							2.31257	15.579	20.611	7.374	8.871	6.335						4.12904	49.743	45.114	52.067	29.136	50.048
550.692	25.759							2.31257	17.292	18.388	7.437	10.981	6.64						4.18132	35.016	40.052	38.684	46.18	48.891
550.698	23.625							2.31257	12.137	18.387	4.127	6.52	12.786						4.18132	44.194	23.752	42.729	58.164	55.818
550.705	31.305							2.31257	13.381	24.877	1	9.83	4.059						4.18132	30.06	38.728	23.833	35.431	50.153
550.711	27.56							2.31257	15.528	17.735	-2.576	9.496	7.977						4.18132	37.401	30.506	35.203	38.831	52.43
550.718	37.623							2.32501	11.204	14.246	1.66	11.939	10.842						4.18132	31.962	34.127	22.541	47.905	45.026
550.724	21.233							2.32501	9.3	23.602	-1.404	15.743	9.562						4.18132	32.012	40.742	42.496	42.582	54.898
550.73	23.865							2.32501	19.045	16.478	5.217	9.803	5.612						4.18132	21.675	36.987	31.001	45.243	48.574
550.737	14.052							2.32501	9.794	23.42	6.498	15.97	12.598						4.18132	27.921	9.592	44.948	44.537	48.671
550.743	32.426							2.33752	8.823	18.185	4.321	17.929	14.273						4.18132	43.433	50.008	47.761	29.761	57.173
550.75	27.975							2.33752	20.673	25.013	3.102	13.686	13.856						4.23427	25.622	31.07	27.106	44.449	55.311
550.756	27.729							2.33752	13.942	16.59	-0.908	7.034	11.323						4.23427	32.04	46.418	48.544	42.862	41.201
550.762	21.161							2.33752	21.625	18.238	0.255	23.665	13.917						4.23427	40.81	37.072	41.771	39.342	40.797
550.769	29.758							2.33752	9.09	19.736	8.372	18.861	14.843						4.23427	44.875	31.97	41.741	42.582	49.648
550.775	27.835							2.33752	14.709	26.334	10.343	12.218	14.707						4.23427	35.319	43.077	46.296	41.927	64.185
550.782	27.944							2.3501	12.089	19.36	13.147	15.085	13.161						4.23427	39.383	43.985	48.277	35.755	51.117
550.788	19.048							2.3501	16.877	29.04	7.02	14.924	10.236						4.23427	42.282	40.679	39.996	32.704	47.343
550.795	21.777							2.3501	7.47	15.042	12.047	15.836	7.882						4.23427	42.617	29.338	40.366	42.28	51.899
550.801	20.088							2.3501	14.031	21.499	14.406	23.56	13.333						4.2879	56.119	30.873	34.908	38.954	43.684
550.807	19.696							2.3501	16.496	9.685	18.116	19.815	13.039						4.2879	45.663	32.167	45.683	36.365	55.496
550.814	24.54							2.3501	9.52	31.581	9.796	20.636	8.37						4.2879	33.51	41.214	55.347	39.296	46.294
550.82	20.359							2.3501	10.442	22.322	12.635	18.925	16.597						4.2879	36.479	41.144	41.571	49.441	49.623
550.827	35.032							2.3501	13.964	25.417	9.355	15.779	14.716						4.2879	16.076	33.42	36.362	43.043	55.22
550.833	27.842							2.3501	13.589	15.623	13.344	22.037	15.357						4.2879	40.391	31.005	53.629	51.782	51.474
550.84	27.803							2.3501	6.203	11.65	4.388	18.812	16.268						4.2879	38.505	32.639	38.2	45.087	47.183
550.846	28.57							2.36275	13.137	10.882	5.508	11.393	10.912						4.2879	33.063	34.555	43.295	40.811	38.615
550.852	29.508							2.36275	6.991	13.378	14.947	17.363	18.873						4.2879	53.117	32.837	47.996	40.299	44.837
550.859	28.768							2.36275	12.524	14.275	2.001	13.438	16.704						4.2879	49.942	34.68	51.184	33.498	43.476
550.865	25.719							2.36275	0.968	16.797	2.325	12.474	20.7						4.2879	27.577	31.822	38.971	44.552	52.819
550.872	25.446							2.36275	11.633	16.466	6.368	19.915	13.413						4.34222	42.202	47.164	43.912	42.961	53.382
550.878	29.956							2.37546	7.04	14.905	6.055	17.973	13.363						4.34222	39.516	39.994	53.26	37.756	56.254
550.884	29.651							2.37546	15.724	15.986	6.689	7.892	7.474						4.34222	41.775	27.057	35.071	38.135	51.828
550.891	28.138							2.37546	13.728	9.569	6.703	21.889	15.055						4.34222	34.574	45.37	45.497	47.154	45.313
550.899	27.867							2.37546	12.131	15.257	5.487	10.486	14.548						4.34222	33.95	34.598	46.668	38.038	57.881
550.904	30.516							2.37546	17.959	16.401	7.277	16.471	6.406						4.34222	33.537	36.269	38.275	29.656	59.429
550.91	23.237							2.38824	12.651	8.594	5.927	24.303	5.377						4.34222	38.13	41.124	48.074	52.268	59.625
550.916	31.662							2.38824	14.769	19.137	5.379	13.1	11.715						4.34222	38.321	35.788	53.742	49.354	56.269
550.923	23.637							2.4011	20.673	12.754	5.785	17.828	11.982						4.34222	41.806	42.198	46.439	30.665	42.05
550.929	26.785							2.41402	11.091	17.689	6.061	11.492	4.387						4.34222	32.579	34.977	42.515	30.842	55.426
550.936	28.422							2.41402	17.61	13.772	4.571	9.81	6.404						4.34222	30.854	40.813	50.606	38.446	58.004
550.942	23.491							2.42701	13.42	12.515	8.126	16.696	3.766						4.39724	39.149	35.327	42.37	42.794	55.715
550.949	33.422							2.42701	11.89	8.375	10.1	12.14	7.605						4.39724	42.686	50.749	54.06	39.525	63.847
550.955	33.244							2.42701	19.765	13.934	5.321	11.786	6						4.45296	49.134	34.855	44.815	40.035	52.34
550.962	25.901							2.44007	12.167	6.03	10.896	13.399	11.007						4.45296	46.383	39.01	53.742	46.064	54.061
550.968	16.265							2.44007	11.691	8.456	7.044	10.315	14.595						4.45296	37.075	38.083	40.257	34.011	58.229
550.974	26.158							2.44007	5.671	17.926	7.172	15.004	11.31						4.45296	42.646	54.141	37.634	35.449	46.99
550.981	27.513							2.44007	10.715	11.401	8.962	14.779	-1.812						4.45296	42.88	51.087	29.342	48.251	61.218
550.986	24.004							2.44007	13.224	15.135	13.41	7.918	6.759						4.45296	46.862	39.134	46.913	38.206	52.361
550.992	25.499							2.4532	13.087	12.727	13.305	16.116	3.989						4.45296	28.086	36.998	43.572	39.443	58.251
550.999	27.114							2.4532	20.783	16.46	8.315	21.563	8.267						4.45296	40.993	43.394	46.453	32.424	54.558
551.005	32.845							2.4532	16.982	10.712	13.095	16.469	10.863						4.45296	37.152	45.59	53.957	44.761	49.729
551.012	22.97							2.4532	12.005	21.539	2.724	12.654	1.776						4.45296	28.32	48.711	51.071	45.091	56.221
551.018	26.061							2.4532	11.482	12.851	7.726	12.547	5.506						4.45296	45.076	44.097	46.095	32.012	52.935
551.025	29.944							2.4532	15.877	12.527	7.072	11.152	12.341						4.50941	39.94	49.596	44.593	43.175	54.214
551.031	25.545							2.4532	3.366	15.599	6.689	12.387	10.196						4.50941	45.486	27.245	51.126	47.024	46.152
551.038	27.12							2.4532	14.079	11.532	3.938	6.062	3.917						4.50941	42.686	38.28	49.799	32.544	51.888
551.044	19.415							2.4532	11.069	13.692	3.252	13.019	10.28						4.50941	46.354	54.3	59.393	50.79	40.584
551.05	33.332							2.4532	9.953	13.887	19.066	17.013	11.922						4.50941	45.657	48.717	46.949	46.647	57.453
551.057	33.595							2.4664	23.636	12.282	7.162	8.951	15.348						4.50941	47.631	40.888	45.528	47.481	48.931
551.063	25.93							2.4664	16.293	10.417	10.197	4.381	10.435						4.50941	49.073	51.099	41.837	46.035	49.864
551.07	25.692							2.4664	8.563	12.377	13.312	12.857	10.299						4.56658	35.35	33.553	44.94	45.081	54.198
551.076	25.87							2.4664	11.891	14.853	8.68	13.293	6.999						4.56658	35.926	49.092	49.919	55.531	52.01
551.082	24.437							2.4664	12.342	11.382	11.19	18.285	10.796						4.56658	35.443	46.805	49.266	51.1	51.495
551.089	30.52							2.4664	16.434	17.886	11.269	14.545	10.922						4.56658	44.167	35.881	42.666	43.86	51.776
551.095	25.994							2.47968	19.019	2.129	12.267	10.075	10.279						4.56658	41.343	45.669	48.854	40.573	54.361
551.102	26.357							2.47968	14.443	15.658	9.079	8.784	9.295						4.56658	29.295	44.555	52.448	41.225	42.7
551.108	32.053							2.47968	17.229	13.007	17.049	15.178	13.321						4.56658	34.309	54.225	43.37	50.209	51.86
551.115	21.354							2.47968	9.411	14.165	1.788	15.145	11.285						4.56658	35.661	45.406	47.513	55.202	46.672
551.121	33.755							2.47968	13.509	14.3	19.792	14.644	11.422						4.56658	40.412	44.499	33.989	55.517	57.233
551.127	27.641							2.47968	13.68	15.267	14.515	10.901	12.674						4.56658	38.253	39.139	40.962	44.478	60.985
551.134	24.631							2.47968	13.594	12.301	10.775	11.618	13.413						4.62449	39.712	46.753	43.289	42.654	46.399
551.14	24.956							2.47968	8.904	13.7	7.772	14.688	15.991						4.62449	36.443	47.747	41.267	53.01	43.73
551.147	20.557							2.47968	14.623	11.11	9.817	9.304	16.27						4.62449	46.654	50.388	54.125	46.661	52.677
551.153	27.382							2.49302	6.31	15.326	9.654	12.155	14.112						4.62449	35.171	38.948	47.627	39.143	57.699
551.159	28.334							2.49302	13.679	18.079	20.534	11.613	13.161						4.62449	31.903	53.236	55.455	45.255	54.865
551.166	30.161							2.49302	21.313	10.123	10.237	10.777	13.601						4.62449	39.862	48.363	36.738	48.253	42.607
551.172	27.118							2.49302	13.199	12.52	17.776	11.626	9.654						4.62449	37.559	32.663	48.831	43.599	44.986
551.179	29.703							2.49302	9.853	6.194	10.405	6.94	18.039						4.68314	37.521	46.192	54.732	41.537	57.109
551.185	22.568							2.50644	19.884	15.021	12.992	9.511	13.334						4.68314	43.517	49.279	48.225	46.454	57.791
551.191	31.21							2.50644	13.021	6.968	21.502	12.394	11.699						4.68314	55.995	48.999	53.324	52.211	52.927
551.198	23.652							2.50644	16.738	19.38	16.416	11.203	7.244						4.68314	34.189	54.485	53.339	49.306	65.584
551.206	24.691							2.50644	18.063	9.191	13.808	5.51	16.548						4.68314	36.75	39.389	49.711	46.777	59.384
551.211	26.946							2.50644	18.233	9.17	16.16	2.928	10.967						4.68314	41.365	48.802	58.999	60.045	58.479
551.217	28.774							2.51993	16.162	13.307	14.63	4.84	13.88						4.68314	43.084	48.783	42.344	45.469	36.171
551.224	21.456							2.51993	16.138	12.151	12.354	6.144	18.494						4.68314	49.664	31.461	46.936	40.845	58.446
551.23	31.583							2.5335	14.673	12.078	15.916	10.012	16.414						4.68314	36.134	42.511	39.244	36.266	61.164
551.236	22.972							2.5335	11.989	15.962	20.958	15.078	16.785						4.74256	40.484	50.133	34.519	42.37	45.186
551.243	26.021							2.54713	14.135	16.376	13.731	12.993	19.777						4.74256	53.372	52.164	47.186	38.818	57.748
551.249	26.395							2.54713	17.279	15.92	14.841	17.52	21.292						4.74256	56.077	48.53	55.86	40.806	51.093
551.256	28.14							2.54713	12.524	13.493	4.501	10.3	20.14						4.74256	37.822	48.695	47.462	51.439	62.689
551.262	25.573							2.56084	10.974	15.342	-0.28	11.239	14.342						4.74256	45.606	44.122	53.924	36.969	52.495
551.269	29.702							2.57463	13.515	15.553	2.155	23.005	12.848						4.74256	38.321	37.56	47.995	47.549	51.553
551.275	28.978							2.57463	16.396	19.261	11.321	3.948	22.149						4.74256	46.746	23.461	59.87	46.753	57.151
551.281	27.334							2.57463	7.928	7.909	12.102	7.243	17.579						4.74256	53.601	30.738	52.146	50.726	57.633
551.288	22.119							2.58849	14.569	18.84	10.325	12.773	21.016						4.74256	37.282	43.122	48.858	50.541	52.28
551.294	21.487							2.58849	18.013	14.891	7.781	14.686	14.096						4.74256	51.449	46.54	48.282	35.464	53.494
551.301	33.067							2.58849	17.997	16.565	9.406	12.234	20.107						4.74256	54.443	47.395	45.419	37.867	49.733
551.307	26.573							2.60242	16.689	22.861	10.923	5.578	15.105						4.80274	35.252	54.183	46.82	44.583	54.604
551.313	28.347							2.60242	25.442	9.538	6.973	9.852	18.838						4.80274	49.624	38.437	45.833	47.591	47.78
551.32	26.947							2.60242	15.086	18.284	10.844	10.197	23.743						4.80274	56.107	45.056	43.399	46.726	51.235
551.326	28.809							2.60242	22.062	19.302	10.703	12.424	17.698						4.80274	44.487	41.599	47.09	47.5	39.071
551.333	21.526							2.60242	19.939	21.272	10.694	16.52	15.981						4.80274	51.154	41.123	45.302	42.99	63.063
551.339	28.465							2.60242	21.168	8.767	11.807	3.61	10.711						4.80274	52.622	44.751	52.147	50.608	60.511
551.346	20.475							2.60242	9.985	11.714	8.626	5.456	21.858						4.80274	47.961	52.876	48.368	52.059	57.405
551.352	12.478							2.60242	22.351	16.371	4.968	16.887	16.815						4.80274	42.351	33.702	62.24	45.58	51.823
551.357	25.554							2.60242	15.314	21.564	5.123	9.403	19.76						4.80274	47.718	56.302	50.585	54.208	47.273
551.364	23.293							2.61643	14.354	16.296	14.286	10.15	11.159						4.80274	33.701	49.782	56.737	54.059	42.767
551.37	13.868							2.61643	15.017	26.046	10.48	16.255	17.002						4.85494	37.227	44.096	57.966	41.059	51.695
551.377	22.758							2.61643	16.497	21.832	4.191	14.347	20.379						4.85494	46.554	47.978	49.299	48.247	50.599
551.383	29.97							2.61643	15.425	23.135	12.877	9.517	16.939						4.85494	40.275	36.141	41.877	47.596	46.951
551.389	26.739							2.61643	22.821	20.794	10.3	13.139	13.443						4.85494	45.437	48.695	59.167	47.208	53.532
551.396	19.291							2.61643	18.288	9.532	3.054	17.358	20.809						4.85494	48.879	50.816	53.842	43.255	53.15
551.402	20.216							2.63052	13.17	12.959	6.571	11.908	13.458						4.90772	31.028	45.781	60.893	49.354	55.473
551.409	23.951							2.63052	17.068	20.28	6.178	14.319	9.085						4.90772	37.229	34.12	54.424	43.167	59.37
551.415	28.852							2.63052	14.086	12.813	11.555	16.653	20.039						4.90772	43.586	22.568	59.313	59.418	47.797
551.422	20.019							2.63052	15.7	14.245	9.474	3.649	16.902						4.90772	35.667	40.606	56.3	44.972	68.753
551.428	26.166							2.63052	15.925	14.937	18.93	9.328	15.058						4.90772	47.624	35.688	53.566	64.126	58.811
551.434	21.389							2.63052	22.712	20.904	17.942	11.881	17.956						4.90772	44.548	40.6	44.939	39.73	52.118
551.441	20.554							2.63052	11.846	21.289	6.186	6.896	15.334						4.90772	35.961	50.082	47.266	44.864	64.756
551.447	17.676							2.63052	24.422	15.41	9.889	12.595	9.123						4.96108	40.574	43.379	44.355	46.915	48.732
551.454	26.506							2.63052	13.676	18.392	26.54	7.545	14.571						4.96108	41.123	62.019	57.623	46.865	39.686
551.46	25.153							2.63052	19.254	18.308	9.115	20.386	16.926						4.96108	30.791	58.969	62.21	53.947	59.733
551.467	21.88							2.63052	23.233	18.653	21.806	15.982	8.194						4.96108	47.366	41.409	39.184	47.643	43.675
551.473	24.235							2.63052	20.141	12.046	15.668	17.239	7.104						4.96108	45.316	36.548	41.422	53.831	58.938
551.479	20.368							2.63052	19.308	22.16	10.939	27.409	15.479						4.96108	51.732	54.917	53.219	44.284	54.077
551.486	22.319							2.63052	22.577	20.794	14.73	11.805	14.535						4.96108	51.848	50.265	58.706	62.727	58.228
551.492	25.901							2.63052	15.83	17.978	22.454	24.513	13.342						4.96108	50.07	40.017	54.997	62.815	52.667
551.499	24.001							2.63052	20.681	12.609	18.077	25.056	17.715						4.96108	34.549	51.277	60.609	40.365	55.57
551.505	26.947							2.63052	10.373	15.632	11.868	20.44	6.856						5.01504	44.662	45.828	56.606	33.587	53.705
551.511	25.715							2.63052	10.005	12.203	9.542	15.152	12.74						5.01504	43.009	47.062	56.266	54.326	58.532
551.518	23.938							2.63052	12.309	21.922	15.466	17.486	12.333						5.01504	52.663	46.199	51.632	59.056	54.838
551.524	17.474							2.63052	15.159	17.944	15.864	12.795	12.511						5.01504	49.063	60.448	54.01	50.096	50.3
551.531	29.882							2.63052	15.018	21.283	10.985	26.668	7.919						5.01504	47.778	48.511	60.764	36.694	63.588
551.537	21.539							2.63052	18.213	17.425	19.935	8.608	11.05						5.01504	50.396	40.729	56.423	54.056	59.805
551.544	26.002							2.64468	21.208	19.66	14.577	10.124	13.011						5.01504	45.251	43.089	56.302	40.164	52.56
551.55	25.642							2.65891	11.743	29.949	10.705	17.701	18.783						5.01504	45.538	52.147	48.863	45.817	48.715
551.556	21.312							2.65891	17.63	10.271	9.812	17.711	19.871						5.06959	48.107	56.86	53.789	56.31	51.384
551.563	28.932							2.65891	14.636	20.265	10.617	13.309	12.053						5.06959	38.412	52.31	50.665	55.167	51.932
551.569	24.417							2.65891	12.271	10.297	12.007	19.24	11.935						5.06959	53.177	38.644	46.465	37.02	43.543
551.576	24.092							2.67323	17.863	6.164	15.772	13.637	21.384						5.06959	44.161	57.553	43.118	49.665	53.775
551.582	28.979							2.67323	15.708	12.449	11.828	19.03	22.663						5.06959	50.76	36.597	43.127	54.364	53.956
551.588	23.623							2.67323	11.778	18.511	19.715	6.738	16.406						5.06959	41.678	42.155	51.767	53.563	64.128
551.595	27.576							2.68762	14.272	14.89	9.706	9.349	20.279						5.06959	34.615	46.936	47.734	59.908	44.259
551.601	28.55							2.68762	11.184	6.908	21.785	5.556	14.897						5.06959	38.72	49.234	63.921	56.452	51.61
551.608	21.56							2.68762	10.238	11.31	5.443	13.337	21.866						5.12475	47.4	47.109	45.568	49.129	57.145
551.614	21.03							2.68762	11.943	14.682	17.509	16.512	19.354						5.12475	50.948	45.203	52.882	50.395	44.249
551.621	28.581							2.68762	14.648	20.061	5.024	5.784	11.772						5.12475	50.503	47.852	46.897	51.27	46.249
551.627	30.858							2.68762	8.202	17.278	11.862	6.59	15.138						5.12475	31.941	53.214	38.679	40.03	58.815
551.633	22.933							2.70209	19.086	16.325	10.208	15.661	16.166						5.12475	45.987	49.811	42.804	57.731	65.973
551.64	21.971							2.70209	19.97	15.9	18.407	16.342	14.195						5.12475	47.693	58.679	56.733	52.064	58.016
551.646	25.313							2.70209	17.463	18.77	6.851	13.413	21.7						5.12475	42.005	44.909	37.511	48.432	55.856
551.653	21.024							2.70209	16.653	14.373	13.006	7.077	10.412						5.12475	52.429	52.797	49.993	44.097	58.576
551.659	22.753							2.70209	10.868	16.635	13.203	3.065	14.512						5.12475	54.036	43.164	40.567	38.068	51.146
551.665	23.151							2.71664	12.572	11.903	9.439	15.508	12.526						5.12475	30.817	43.953	49.602	29.753	57.897
551.672	30.364							2.71664	21.141	12.496	7.669	16.181	18.74						5.18053	54.197	43.765	37.156	46.752	57.253
551.678	20.955							2.71664	13.912	19.802	13.978	18.177	8.868						5.18053	44.525	39.582	42.125	67.625	58.56
551.685	25.851							2.71664	15.944	14.81	3.958	15.253	11.853						5.18053	48.093	47.18	51.088	43.368	59.306
551.691	21.595							2.71664	13.129	8.494	8.934	18.016	11.145						5.18053	53.612	45.904	51.226	57.605	61.298
551.698	23.176							2.73127	17.382	8.654	4.744	18.057	12.095						5.18053	50.722	59.168	49.345	48.636	60.537
551.704	22.014							2.73127	13.561	20.107	17.025	15.664	11.894						5.18053	39.11	49.323	44.313	39.896	59.351
551.71	28.293							2.73127	20.003	14.781	12.264	10.404	7.7						5.18053	48.46	47.064	40.719	54	64.281
551.718	22.902							2.73127	19.603	17.069	9.954	23.075	13.469						5.18053	49.902	56.243	44.113	52.629	51.029
551.723	23.328							2.73127	18.957	8.533	14.136	15.2	10.417						5.18053	50.905	48.599	57.161	51.13	52.543
551.73	23.733							2.74597	6.268	17.878	15.266	11.292	13.659						5.18053	53.482	44.176	52.498	51.115	60.848
551.735	24.836							2.74597	13.302	24.277	10.405	10.26	6.214						5.18053	47.939	45.509	36.798	51.046	60.578
551.742	26.634							2.76076	16.54	14.051	8.103	18.091	13.186						5.18053	56.44	55.189	43.282	57.873	61.035
551.748	17.061							2.77563	11.923	21.202	17.018	12.419	14.879						5.18053	51.368	42.62	50.912	54.66	52.18
551.754	23.749							2.77563	16.338	9.475	8.786	8.824	11.611						5.18053	50.306	42.054	46.701	35.934	58.506
551.761	21.838							2.77563	13.278	5.087	5.865	9.182	14.851						5.18053	40.693	42.998	48.045	49.59	65.442
551.767	25.595							2.77563	8.701	13.401	3.612	7.144	8.674						5.23692	57.132	44.868	52.975	58.681	56.934
551.774	31.83							2.79057	3.095	8.5	8.556	12.611	8.989						5.23692	46.03	39.686	51.593	59.87	66.465
551.78	26.719							2.79057	16.679	12.604	9.072	9.442	11.51						5.23692	50.78	54.431	53.793	59.455	58.087
551.787	25.806							2.80058	18.804	9.051	11.011	9.595	7.691						5.23692	33.045	31.323	46.497	58.431	68.647
551.793	30.448							2.80058	15.891	13.598	8.007	11.813	11.994						5.23692	40.266	54.395	54.783	61.735	62.693
551.799	28.08							2.80058	18.852	19.151	14.841	21.918	12.282						5.23692	31.715	43.641	61.343	50.646	60.485
551.806	28.428							2.80058	18.695	18.752	7.414	11.446	11.821						5.23692	53.794	51.127	44.815	56.012	55.822
551.812	20.709							2.80058	23.259	24.521	20.8	22.681	11.49						5.23692	48.703	50.329	56.398	39.686	59.895
551.818	28.059							2.80058	8.875	15.063	5.514	13.348	8.673						5.23692	48.73	50.257	51.393	37.354	59.258
551.825	21.282							2.80058	13.872	12.242	11.95	9.755	12.683						5.23692	42.95	49.597	52.01	59.363	64.125
551.831	22.226							2.80058	12.079	17.278	15.098	18.508	15.855						5.29394	45.005	51.98	37.192	50.777	57.13
551.838	24.287							2.80058	11.929	17.072	3.75	12.293	18.984						5.29394	44.108	47.904	38.797	59.04	58.715
551.844	27.967							2.80058	17.775	15.361	7.911	19.113	18.295						5.3516	43.005	35.249	40.032	62.675	57.685
551.851	23.829							2.81063	17.042	21.054	17.073	17.281	15.924						5.3516	43.489	47.96	49.29	67.195	56.092
551.857	29.71							2.81063	17.512	20.483	9.922	19.443	12.079						5.3516	56.687	48.752	51.211	50.622	58.189
551.864	27.741							2.81063	18.484	10.238	8.432	11.825	11.469						5.3516	48.752	47.369	44.805	48.433	57.579
551.87	33.282							2.82071	16.346	9.899	12.468	17.128	20.259						5.3516	54.01	47.306	40.187	54.923	42.28
551.876	28.96							2.82071	19.062	11.208	14.984	12.335	10.764						5.3516	52.726	49.488	55.191	58.65	59.2
551.883	29.497							2.82071	26.552	20.474	6.02	8.963	15.676						5.3516	36.906	45.034	46.334	54.503	55.288
551.889	21.773							2.82071	20.653	20.354	6.048	13.171	7.725						5.4099	51.53	49.48	56.326	45.141	57.985
551.896	22.848							2.83083	16.956	16.65	9.468	12.169	13.773						5.4099	48.052	46.492	49.354	52.146	64.049
551.902	21.671							2.83083	22.389	12.63	7.88	9.18	5.116						5.4099	46.26	62.874	45.04	51.767	66.13
551.908	20.403							2.83083	14.701	11.636	10.329	20.513	6.857						5.4099	46.895	41.805	54.666	43.283	58.505
551.915	23.89							2.83083	20.049	10.725	8.71	5.454	10.751						5.4099	54.793	37.762	55.1	45.285	66.066
551.921	26.289							2.83083	10.735	10.065	8.632	19.587	6.814						5.4099	49.623	54.187	55.143	51.442	57.654
551.928	23.26							2.83083	27.37	15.1	14.542	16.503	8.254						5.4099	47.536	55.048	52.729	49.54	49.119
551.934	27.32							2.83083	21.333	11.206	14.209	13.075	12.608						5.4099	54.276	52.59	50.45	51.898	52.625
551.94	33.375							2.83083	14.088	5.336	10.74	19.003	17.747						5.4099	34.804	50.633	44.297	56.974	57.467
551.947	21.665							2.83083	22.465	13.823	5.614	21.157	13.442						5.4099	54.01	43.299	56.261	52.435	51.184
551.953	29.008							2.83083	24.608	12.53	14.036	20.391	9.59						5.4099	49.763	55.256	58.217	46.625	53.705
551.96	20.941							2.84098	16.534	10.355	20.977	22.298	11.145						5.46885	54.402	61.258	55.023	35.253	68.3
551.966	32.112							2.88197	16.956	25.157	17.099	17.985	11.404						5.46885	42.949	50.404	64.877	45.589	62.601
551.973	28.831							2.88197	14.761	23.112	15.429	19.537	6.527						5.46885	45.525	55.385	54.907	61.749	68.895
551.979	25.305							2.88197	14.978	16.463	14.486	22.787	11.123						5.46885	51.824	63.08	56.114	48.814	61.312
551.985	21.112							2.89231	15.128	17.075	9.626	6.429	9.922						5.46885	53.403	49.974	59.395	66.79	61.854
551.992	26.233							2.90268	10.576	17.521	14.581	8.55	6.452						5.46885	43.549	55.801	58.639	52.594	64.602
551.998	20.006							2.90268	14.913	19.73	21.838	17.405	5.458						5.46885	52.577	53.327	51.066	69.637	54.272
552.005	24.631							2.90268	12.486	16.052	11.149	15.019	9.302						5.52845	44.845	50.511	58.584	58.087	69.874
552.011	28.56							2.90268	17.926	20.583	14.825	13.917	14.394						5.52845	54.154	52.912	56.917	57.834	64.468
552.017	24.996							2.90268	11.006	22.874	19.144	20.004	17.517						5.52845	57.898	49.983	54.186	59.94	59.017
552.024	28.47							2.90268	11.531	11.68	9.463	13.587	19.025						5.52845	44.7	43.477	59.654	59.451	54.408
552.03	26.133							2.90268	9.841	15.84	15.601	16.859	17.142						5.52845	41.834	39.109	66.566	58.145	74.452
552.037	28.929							2.90268	17.26	10.507	19.818	15.626	21.615						5.52845	51.198	61.083	59.73	54.205	64.297
552.043	25.819							2.9131	20.721	19.423	15.049	14.511	14.397						5.52845	56.942	44.439	64.352	53.502	66.852
552.05	18.292							2.9131	18.643	21.524	13.466	16.92	9.603						5.52845	51.862	50.617	61.611	66.374	58.825
552.056	29.315							2.92355	11.838	19.158	15.333	15.916	12.907						5.52845	46.852	32.686	59.56	61.924	61.795
552.062	31.457							2.92355	5.757	15.235	14.656	6.633	11.707						5.58872	50.028	60.966	56.569	65.347	65.275
552.069	28.508							2.92355	11.837	14.579	17.495	10.255	15.994						5.58872	53.52	49.546	56.949	64.705	60.137
552.075	22.754							2.92355	18.755	18.724	11.219	6.696	15.381						5.58872	51.232	59.583	55.779	46.892	70.257
552.082	20.736							2.92355	10.164	12.875	9.57	15.078	8.715						5.58872	46.284	48.163	54.602	53.752	60.35
552.088	28.559							2.93404	14.177	15.56	19.978	17.79	14.341						5.58872	50.177	59.682	49.312	61.559	70.361
552.094	28.593							2.93404	22.391	5.321	5.14	12.17	2.439						5.58872	60.631	50.347	56.514	60.854	58.23
552.101	27.245							2.93404	8.194	17.92	10.028	13.128	6.83						5.58872	57.384	58.035	50.703	61.154	60.603
552.107	17.639							2.93404	3.801	15.228	11.25	19.361	11.391						5.58872	45.821	58.4	54.584	61.53	56.777
552.114	20.568							2.93404	17.648	12.242	14.717	20.543	8.759						5.58872	52.727	53.523	59.193	69.487	55.774
552.12	28.299							2.93404	10.578	4.617	12.87	14.469	11.298						5.58872	58.09	53.957	51.309	53.246	56.892
552.126	23.002							2.93404	11.87	10.07	17.398	10.294	9.239						5.64967	43.82	57.087	58.948	44.511	49.108
552.132	22.299							2.93404	15.092	15.44	15.835	15.063	9.365						5.64967	50.825	60.489	53.71	56.218	60.704
552.138	22.87							2.94456	16.189	16.36	15.159	17.321	12.402						5.64967	58.054	45.915	63.031	55.946	64.703
552.145	25.438							2.94456	9.727	14.357	15.556	14.185	7.537						5.64967	55.085	32.902	50.332	62.333	59.819
552.151	23.748							2.94456	18.347	15.273	13.644	13.781	12.003						5.64967	40.81	43.989	54.939	72.281	63.549
552.158	30.255							2.95513	14.845	16.479	10.823	11.556	5.804						5.64967	48.214	42.201	53.9	56.419	71.992
552.164	16.391							2.96573	19.899	11.554	10.321	12.237	10.501						5.64967	53.184	60.505	57.141	55.711	73.463
552.171	23.295							2.96573	15.769	11.562	15.383	10.39	18.356						5.64967	48.53	54	67.277	44.968	59.67
552.177	18.44							2.97637	11.54	13.76	13.808	11.493	12.717						5.64967	50.833	45.756	60.615	52.971	51.412
552.183	18.141							2.97637	20.093	18.531	10.846	13.981	15.997						5.64967	57.387	59.41	57.595	37.749	54.841
552.19	22.242							2.97637	18.103	5.322	17.741	14.306	13.543						5.7113	58.547	62.06	59.774	53.377	53.611
552.196	19.342							2.98705	19.686	16.494	9.774	20.671	11.72						5.7113	51.358	57.726	54.577	42.285	55.543
552.203	25.315							2.98705	15.619	17.079	16.805	5.67	16.881						5.7113	52.197	52.909	48.628	47.409	56.783
552.209	17.188							2.98705	8.331	13.984	19.749	19.459	11.41						5.7113	38.514	64.299	58.484	42.912	65.084
552.215	22.661							2.98705	10.67	15.63	17.714	15.561	13.748						5.7113	43.074	48.971	43.278	55.576	61.544
552.222	22.869							2.98705	18.531	16.589	11.978	12.003	19.406						5.7113	44.451	54.235	59.767	58.696	60.326
552.228	29.142							2.99777	19.684	14.324	13.99	18.418	9.174						5.7113	48.4	60.394	50.732	55.115	64.61
552.235	24.413							2.99777	15.17	20.167	24.871	22.881	16.45						5.7113	45.375	55.126	45.46	43.967	63.604
552.241	26.672							3.00853	13.225	12.859	9.366	15.53	11.733						5.7113	40.231	56.707	37.672	49.678	60.264
552.248	25.406							3.01932	10.306	7.281	16.383	17.186	6.639						5.77362	47.287	51.068	60.098	55.376	60.186
552.254	25.021							3.03016	11.499	11.579	24.296	7.023	10.73						5.77362	65.648	66.438	62.27	66.005	61.935
552.26	25.791							3.03016	16	15.762	17.898	19.948	10.254						5.77362	51.42	50.964	60.234	60.211	65.403
552.267	19.117							3.04103	21.983	7.911	11.074	9.487	10.838						5.77362	58.824	43.322	49.334	53.202	64.691
552.273	22.382							3.04103	13.855	11.678	16.97	10.387	11.636						5.77362	51.142	54.229	58.791	47.048	72.481
552.28	27.816							3.04103	10.529	14.053	14.576	17.068	14.088						5.77362	45.131	53.716	47.658	49.471	61.572
552.286	30.688							3.05194	12.895	12.832	18.51	21.661	12.39						5.77362	47.421	55.448	55.8	52.929	69.841
552.293	23.05							3.05194	22.116	19.868	11.726	9.023	13.583						5.82608	36.911	50.402	53.185	60.499	58.662
552.299	23.605							3.06289	12.176	13.243	13.061	17.766	11.575						5.82608	57.651	52.485	58.111	70.346	59.12
552.305	30.396							3.06289	15.936	15.882	8.975	19.445	9.796						5.82608	55.397	60.812	54.241	53.699	53.647
552.312	25.071							3.06289	19.78	14.829	11.046	24.758	16.321						5.82608	56.126	62.872	50.676	47.22	67.221
552.318	30.978							3.06289	16.6	11.155	16.5	12.388	14.661						5.82608	58.899	55.918	62.347	44.139	66.638
552.325	20.216							3.06289	13.24	15.936	15.924	15.968	7.161						5.82608	53.956	60.345	56.139	47.508	64.36
552.331	30.33							3.06289	15.939	20.293	15.4	9.6	14.856						5.82608	57.49	40.984	47.475	59.803	61.037
552.338	25.471							3.06289	15.94	13.122	10.045	9.202	10.472						5.82608	54.532	45.062	49.747	58.479	54.377
552.344	15.417							3.06289	17.618	13.159	20.531	17.811	8.193						5.82608	48.724	50.815	50.19	46.933	58.488
552.35	22.951							3.06289	17.992	15.025	12.911	11.223	7.616						5.87903	53.609	46.014	55.356	52.17	59.287
552.357	22.761							3.06289	13.007	12.417	19.117	14.684	15.47						5.87903	47.847	53.847	59.878	64.382	65.461
552.363	27.512							3.07389	19.82	15.199	16.224	17.863	15.391						5.87903	54.315	54.957	55.168	64.488	60.56
552.37	21.339							3.07389	14.963	14.177	6.659	9.525	13.536						5.87903	43.693	50.215	52.274	50.781	68.781
552.376	26.065							3.07389	18.927	9.579	7.973	11.656	7.87						5.87903	48.15	56.777	55.997	53.062	67.329
552.382	29							3.08492	16.385	11.168	17.107	14.478	8.161						5.87903	49.191	48.604	65.665	58.008	67.958
552.389	23.766							3.08492	13.414	13.712	17.908	9.531	16.095						5.87903	37.11	49.215	58.214	67.623	70.998
552.395	25.336							3.08492	12.876	9.868	9.317	11.255	14.627						5.93248	47.208	46.222	59.559	57.477	69.758
552.402	24.609							3.08492	18.489	9.695	6.517	13.566	8.681						5.93248	51.225	63.075	53.225	70.142	51.502
552.408	21.776							3.08492	16.803	17.152	12.539	17.712	10.513						5.93248	57.561	69.25	43.265	66.564	59.963
552.415	20.248							3.09599	11.282	9.519	15.342	20.924	10.495						5.93248	36.91	61.644	55.513	46.378	62.823
552.421	24.496							3.09599	4.578	19.914	16.228	14.592	12.049						5.93248	53.316	62.567	55.678	47.281	64.227
552.426	26.118							3.09599	4.727	15.914	15.581	18.247	17.315						5.93248	60.606	45.991	52.286	69.478	61.176
552.433	30.346							3.09599	10.015	16.753	16.852	15.629	11.882						5.93248	63.975	51.426	49.414	57.422	64.852
552.439	25.553							3.09599	8.348	7.933	14.518	7.053	11.695						5.93248	57.297	55.035	61.762	58.412	62.851
552.446	20.629							3.09599	9.957	14.138	12.641	12.892	10.35						5.93248	49.852	46.097	60.685	50.046	63.01
552.452	22.077							3.09599	12.293	11.15	13.457	10.727	8.956						5.93248	50.216	59.924	60.329	50.187	67.488
552.459	17.831							3.1071	9.618	11.807	4.772	12.735	15.716						5.93248	49.908	47.926	58.31	59.254	59.379
552.465	22.894							3.1071	6.036	11.099	8.497	15.782	7.399						5.93248	51.188	46.067	45.107	66.519	74.23
552.471	28.619							3.1071	16.851	13.822	6.439	12.462	14.019						5.98643	50.997	60.088	61.298	57.709	60.89
552.478	21.654							3.11825	13.996	11.355	10.224	16.895	11.236						5.98643	56.813	54.702	59.945	66.929	65.837
552.484	24.154							3.11825	17.128	13.747	8.641	17.278	12						5.98643	49.285	53.399	63.285	62.165	59.918
552.491	29.204							3.11825	15.566	16.918	10.792	14.134	9.402						5.98643	52.135	54.92	64.767	54.665	66.469
552.497	26.099							3.11825	19.256	13.522	10.887	16.127	17.121						5.98643	65.903	52.482	61.772	51.514	67.376
552.503	26.858							3.12944	12.947	10.207	7.38	12.01	14.502						5.98643	62.13	62.901	55.032	56.877	68.339
552.51	31.594							3.12944	8.991	2.478	9.609	4.341	7.529						6.04088	58.2	61.177	60.956	45.761	66.643
552.516	26.156							3.12944	14.05	16.027	11.884	14.046	17.267						6.04088	46.74	58.917	56.421	42.106	66.08
552.523	27.583							3.12944	4.567	20.138	11.3	14.431	14.949						6.04088	57.584	54.305	39.892	55.084	68.448
552.529	27.54							3.12944	24.15	17.374	16.984	9.96	11.121						6.04088	57.592	66.914	58.752	62.869	67.504
552.535	28.651							3.12944	19.178	18.286	9.868	17.973	13.89						6.04088	53.063	47.155	56.322	52.9	56.041
552.542	28.178							3.14068	19.598	10.062	13.717	10.63	10.027						6.04088	51.773	56.145	56.826	58.384	54.088
552.548	25.164							3.14068	15.732	15.39	8	16.404	11.03						6.04088	62.034	50.146	55.582	53.225	64.427
552.555	29.905							3.15195	14.052	19.843	12.94	16.713	13.286						6.04088	49.055	59.029	58.314	60.138	64.54
552.561	31.691							3.16326	11.933	21.868	6.75	12.918	20.278						6.09585	58.207	53.709	53.632	56.566	77.138
552.568	24.989							3.17462	14.126	11.413	13.719	10.514	13.865						6.09585	56.175	57.254	53.555	61.596	73.603
552.574	16.874							3.17462	12.232	24.878	8.393	13.3	9.878						6.09585	60.598	57.392	49.925	59.62	66.096
552.58	24.029							3.17462	17.717	14.654	9.458	14.482	6.934						6.09585	40.533	42.57	55.362	55.588	54.904
552.587	32.954							3.18601	22.62	11.779	17.46	16.501	13.401						6.09585	51.269	50.361	62.072	56.243	60.717
552.593	22.004							3.18601	18.682	12.837	11.5	9.659	2.803						6.09585	62.556	61.894	66.983	51.429	51.861
552.6	17.284							3.18601	16.33	14.796	16.102	12.341	6.588						6.09585	60.178	60.136	62.051	57.26	59.393
552.606	22.679							3.18601	15.19	9.506	12.406	11.691	9.399						6.09585	50.998	53.696	49.438	50.696	55.472
552.612	24.848							3.19745	15.448	15.621	11.357	6.122	11.598						6.09585	56.144	63.267	59.284	52.761	56.283
552.619	26.536							3.19745	11.33	7.937	19.991	9.307	15.21						6.15132	65.699	63.357	52.823	51.907	64.984
552.625	22.363							3.20893	13.823	7.218	24.549	12.508	16.242						6.15132	69.269	55.519	63.04	57.649	61.847
552.632	18.554							3.20893	19.76	9.877	13.775	17.667	9.083						6.15132	47.874	64.163	60.851	49.715	67.446
552.638	21.1							3.20893	11.668	9.659	11.672	16.939	1.321						6.15132	56.555	53.56	49.841	47.307	79.081
552.645	13.5							3.22045	15.638	12.082	21.712	12.893	3.816						6.15132	70.011	48.715	73.853	58.917	63.821
552.651	19.228							3.23201	8.909	9.872	29.101	6.984	16.819						6.15132	59.426	57.944	58.64	65.032	54.031
552.657	19.958							3.24361	10.577	4.402	11.676	6.597	1.505						6.15132	72.864	50.884	62.897	54.252	60.609
552.664	28.115							3.24361	12.887	17.189	15.443	17.415	9.872						6.20732	58.892	55.947	52.841	45.581	75.095
552.67	23.391							3.24361	12.774	7.977	22	12.358	2.765						6.20732	59.687	54.177	54.316	46.05	69.635
552.677	20.784							3.24361	21.246	13.103	18.067	13.996	14.568						6.20732	56.252	57.326	55.454	47.024	63.748
552.683	26.677							3.25526	14.876	12.704	19.497	18.103	17.737						6.20732	69.301	72.932	55.228	55.865	63.548
552.69	22.214							3.25526	19.544	19.896	13.368	17.59	5.571						6.20732	63.03	54.354	66.096	44.613	62.748
552.696	17.668							3.25526	15.329	18.201	12.085	9.946	6.844						6.20732	54.818	64.202	60.364	51.168	62.717
552.702	33.902							3.25526	16.907	16.499	2.051	8.621	11.017						6.20732	56.371	45.36	55.225	49.26	63.331
552.709	27.792							3.25526	10.441	8.659	5.076	20.111	10.104						6.20732	50.519	53.675	48.077	56.289	69.951
552.715	30.376							3.25526	20.906	16.369	9.705	14.496	9.46						6.20732	53.494	57.697	66.801	56.597	66.349
552.722	28.569							3.25526	13.865	18.334	14.57	8.943	13.032						6.20732	48.405	57.701	62.252	54.995	83.206
552.728	21.307							3.25526	16.97	17.487	16.819	18.151	10.935						6.26385	61.433	58.148	55.943	75.162	68.972
552.734	25.639							3.25526	13.166	11.172	11.048	13.68	12.119						6.26385	60.492	68.085	65.204	57.257	68.711
552.741	26.378							3.25526	10.883	19.209	9.096	14.089	5.546						6.26385	62.066	51.922	66.704	52.304	64.414
552.747	24.925							3.26695	18.043	11.762	6.533	18.497	6.952						6.26385	61.77	63.036	61.055	48.549	63.669
552.754	24.194							3.26695	18.495	7.857	6.387	14.229	9.597						6.26385	64.051	72.303	63.278	63.054	73.487
552.76	29.338							3.26695	11.889	12.745	11.472	9.173	5.041						6.26385	56.278	59.882	51.626	59.916	62.866
552.767	23.559							3.27867	17.7	19.529	13.252	12.202	7.303						6.26385	56.763	58.641	58.217	60.116	70.316
552.773	21.2							3.27867	11.378	16.386	10.289	8.879	10.914						6.26385	59.546	58.515	64.055	55.94	65.674
552.779	26.562							3.27867	21.135	11.043	8.068	15.987	15.363						6.3209	51.593	62.986	63.621	57.291	61.708
552.786	21.015							3.27867	11.07	13.169	13.354	16.573	10.48						6.3209	53.551	55.845	64.988	61.89	56.56
552.791	26.89							3.27867	20.946	16.633	15.213	7.418	16.507						6.3209	55.61	60.106	68.21	57.691	64.142
552.798	18.799							3.29045	20.867	15.542	8.043	11.899	18.37						6.3209	53.069	52.861	53.366	60.797	72.523
552.804	21.648							3.29045	18.43	9.708	5.297	14.102	5.939						6.3209	55.043	53.918	57.597	53.347	70.745
552.811	25.039							3.29045	11.879	7.991	13.032	13.955	9.945						6.3209	59.461	56.884	53.975	59.817	58.971
552.817	28.433							3.29045	16.868	14.22	8.585	19.715	16.966						6.3209	59.274	56.927	52.052	73.672	64.593
552.823	23.842							3.29045	9.834	19.564	11.846	15.784	12.466						6.3209	57.981	56.008	52.928	55.821	59.655
552.83	26.017							3.29045	13.829	5.487	14.699	17.625	11.923						6.3209	57.76	60.047	58.096	52.103	73.307
552.836	28.54							3.29045	14.955	18.157	14.998	5.675	18.306						6.3209	60.918	65.683	67.79	52.033	61.547
552.843	21.815							3.30226	8.861	11.588	6.645	17.281	8.235						6.37849	60.41	65.561	60.372	54.546	61.891
552.849	22.887							3.30226	13.107	16.644	16.885	12.742	17.444						6.37849	60.1	61.568	69.676	54.889	65.539
552.855	27.798							3.30226	13.618	11.185	12.471	19.31	11.012						6.37849	48.552	51.78	62.932	59.865	60.867
552.862	23.523							3.31412	14.569	15.756	17.519	16.469	17.251						6.37849	58.091	62.111	61.123	58.533	63.024
552.868	21.742							3.31412	20.424	17.418	21.509	17.082	10.944						6.37849	43.258	61.819	73.615	67.196	69.237
552.875	26.29							3.32602	18.548	19.229	18.668	12.884	19.357						6.37849	67.399	52.018	50.285	61.682	68.587
552.881	15.005							3.32602	12.959	13.932	16.557	12.01	8.817						6.37849	48.983	68.177	60.681	51.861	69.728
552.888	25.819							3.32602	18.818	11.241	21.008	19.474	10.347						6.43663	60.398	57.84	61.427	56.223	52.187
552.894	28.31							3.32602	17.471	15.614	12.534	19.766	17.439						6.43663	56.216	55.063	73.836	48.065	58.029
552.9	28.109							3.33796	24.418	10.106	18.939	19.386	17.862						6.43663	68.124	49.489	53.621	52.757	56.258
552.907	22.156							3.33796	10.879	14.446	18.561	11.493	15.728						6.43663	59.563	52.814	61.451	57.972	60.272
552.913	21.947							3.33796	8.756	17.757	8.44	14.591	5.883						6.43663	57.809	66.104	54.199	66.253	61.283
552.92	21.698							3.33796	8.37	10.272	21.639	11.224	15.298						6.43663	59.801	61.542	69.859	61.603	66.665
552.926	26.522							3.33796	14.475	12.535	19.606	18.13	7.704						6.43663	64.594	63.615	59.556	70.127	62.266
552.932	22.974							3.34995	11.043	11.33	16.101	12.52	13.414						6.43663	59.555	57.778	69.549	52.895	66.644
552.939	28.145							3.34995	18.032	13.389	16.933	17.433	7.24						6.43663	51.973	57.935	69.26	63.271	70.023
552.945	20.945							3.34995	10.54	16.277	15.078	18.108	14.189						6.49531	58.251	65.009	58.112	46.967	54.077
552.952	26.486							3.37405	-0.463	12.481	6.698	19.54	9.021						6.49531	55.909	65.992	59.146	58.629	64.277
552.958	26.783							3.37405	4.581	14.764	16.113	13.643	13.466						6.49531	50.026	60.263	72.924	64.708	58.974
552.965	27.637							3.38617	6.315	7.568	17.764	11.457	20.021						6.49531	53.961	64.288	70.45	60.295	80.671
552.971	23.88							3.38617	20.392	9.446	11.402	14.629	11.914						6.49531	54.802	65.399	59.257	68.151	61
552.977	24.74							3.38617	8.267	9.723	4.055	6.628	13.775						6.49531	57.383	47.345	68.311	63.45	66.499
552.984	24.631							3.38617	10.965	14.497	15.128	9.768	20.963						6.49531	54.313	59.284	67.009	53.253	63.253
552.99	16.712							3.39833	10.776	6.762	9.254	13.168	18.495						6.49531	59.872	58.5	53.85	48.571	60.045
552.997	21.121							3.39833	14.582	16.507	8.032	12.838	11.352						6.49531	56.682	59.933	58.28	55.894	67.506
553.003	21.733							3.39833	5.495	17.291	15.238	16.785	9.391						6.55454	59.747	65.703	57.963	62.198	65.312
553.009	18.59							3.39833	9.688	16.552	14.249	14.822	13.976						6.55454	52.418	60.994	64.657	58.719	58.563
553.016	23.891							3.39833	10.884	3.634	4.357	13.437	8.362						6.55454	55.937	56.486	62.781	65.172	60.103
553.022	20.667							3.41053	7.04	14.962	9.8	19.328	16.098						6.55454	67.36	59.905	73.494	61.303	61.745
553.029	19.473							3.41053	7.772	19.433	17.871	16.956	13.17						6.55454	54.529	60.903	66.557	62.164	71.213
553.035	21.395							3.41053	20.591	15.077	8.872	6.395	11.569						6.55454	64.801	70.48	63.454	66.93	52.211
553.042	20.428							3.42278	5.731	18.121	7.002	22.134	5.266						6.55454	58.6	70.47	64.727	42.063	74.384
553.048	22.164							3.42278	16.859	16.418	5.702	19.876	5.931						6.55454	57.728	56.255	63.531	54.59	69.839
553.054	17.136							3.43508	7.487	25.239	9.08	18.99	13.175						6.55454	62.776	63.687	65.614	64.279	65.839
553.061	19.13							3.43508	13.936	18.348	5.625	11.193	16.469						6.61433	47.509	56.322	61.915	60.69	69.504
553.067	18.853							3.44741	19.285	3.968	9.046	8.99	13.678						6.61433	61.363	53.492	59.204	58.736	63.88
553.074	20.162							3.4598	16.678	6.417	11.661	13.454	16.95						6.61433	71.446	56.742	68.662	55.07	59.844
553.08	24.865							3.47222	5.234	15.53	11.412	14.474	18.191						6.61433	54.995	54.637	59.8	63.317	63.564
553.086	23.161							3.47222	9.203	18.169	11.6	19.017	8.177						6.61433	59.597	58.123	62.487	52.966	66.494
553.093	23.218							3.47222	5.443	11.906	4.964	11.758	9.349						6.61433	64.686	61.188	62.038	53.832	69.751
553.099	26.708							3.47222	8.648	19.592	15.514	11.071	15.934						6.61433	57.902	58.919	63.701	56.239	71.701
553.106	29.481							3.4847	11.33	12.994	10.692	7.352	16.718						6.61433	62.846	55.304	63.44	66.751	74.008
553.112	21.093							3.4847	15.594	28.448	20.876	14.58	13.714						6.61433	64.742	62.373	73.975	60.191	63.351
553.119	25.631							3.4847	7.372	25.121	12.739	7.465	10.455						6.61433	63.276	56.072	66.371	57.446	87.625
553.125	22.658							3.4847	13.557	27.221	7.461	13.703	12.104						6.67469	74.725	60.671	67.524	67.404	72.696
553.132	30.43							3.4847	6.548	14.599	18.883	11.831	13.157						6.67469	64.212	50.291	65.357	68.439	60.638
553.138	27.29							3.4847	11.334	25.423	12.331	19.718	12.085						6.67469	57.864	52.973	62.319	58.389	70.218
553.144	28.099							3.4847	9.516	12.86	15.448	13.987	14.139						6.67469	56.614	63.689	72.278	55.284	77.252
553.151	32.908							3.49721	17.399	19.49	17.458	14.094	13.95						6.67469	66.373	49.505	69.647	61.686	63.758
553.157	23.803							3.49721	21.509	12.034	12.085	17.694	9.88						6.67469	45.06	66.832	59.878	69.976	60.923
553.164	21.847							3.49721	19.179	19.152	11.357	16.398	16.504						6.67469	51.519	52.177	64.133	61.357	68.471
553.17	32.623							3.50978	19.729	13.402	9.88	16.146	21.173						6.67469	55.729	52.966	57.598	64.741	73.004
553.176	26.454							3.50978	22.798	19.044	15.015	13.109	22.874						6.67469	59.311	56.951	62.979	57.964	73.381
553.182	30.883							3.50978	16.511	14.607	16.482	13.901	21.625						6.67469	62.189	59.104	69.198	60.021	67.355
553.188	31.618							3.50978	17.972	16.706	16.218	13.289	12.855						6.67469	58.37	51.113	67.99	57.501	71.122
553.195	30.355							3.50978	19.982	16.251	11.48	12.122	18.014						6.73562	66.152	66.147	66.723	47.23	69.189
553.201	28.602							3.52238	21.465	10.711	12.73	15.275	16.784						6.73562	59.373	66.456	68.31	58.413	68.462
553.207	24.361							3.52238	22.878	16.555	8.336	18.405	23.785						6.73562	46.702	46.099	61.241	69.535	60.234
553.214	20.593							3.52238	26.471	16.217	14.008	10.366	15.733						6.73562	54.449	69.516	61.95	68.713	75.624
553.22	23.506							3.52238	19.177	18.965	11.681	20.183	14.982						6.73562	61.495	53.656	65.699	57.956	71.761
553.227	21.708							3.52238	21.855	11.121	16.501	14.248	19.5						6.73562	57.328	67.978	65.043	66.509	64.891
553.233	28.642							3.52238	17.88	18.114	13.672	18.269	17.044						6.73562	59.192	68.23	68.234	62.016	71.132
553.24	25.287							3.52238	18.577	10.062	20.514	12.636	13.255						6.73562	55.6	54.882	63.961	61.826	54.656
553.246	28.833							3.52238	18.826	19.835	19.623	6.869	18.267						6.79712	65.279	67.094	61.36	61.572	66
553.252	24.04							3.52238	28.55	23.377	15.56	15.656	19.488						6.79712	54.262	50.485	63.652	64.653	63.476
553.259	26.288							3.52238	17.845	7.108	12.206	20.934	21.868						6.79712	64.359	64.286	66.434	69.166	67.984
553.265	23.028							3.53504	18.299	14.716	11.108	8.405	18.328						6.79712	66.014	62.265	57.285	66.033	78.125
553.272	22.809							3.53504	22.939	14.165	16.226	22.161	21.282						6.79712	58.538	66.325	55.474	58.587	65.84
553.278	22.074							3.53504	15.323	10.306	12.193	18.289	12.264						6.79712	58.404	46.633	63.316	59.575	64.866
553.285	28.256							3.53504	10.939	14.108	7.405	12.364	10.69						6.79712	66.265	57.036	64.563	62.07	76.913
553.291	24.771							3.53504	18.3	14.446	10.888	18.939	15.26						6.79712	59.347	54.559	49.504	67.222	78.514
553.297	28.021							3.54774	12.681	16.787	16.724	17.084	15.633						6.85921	50.879	53.1	70.957	54.841	64.951
553.304	28.004							3.54774	9.388	16.588	11.284	7.841	21.739						6.85921	55.109	56.184	68.649	66.38	66.783
553.31	29.136							3.54774	11.489	11.98	8.954	14.621	11.472						6.85921	54.069	66.208	72.637	63.01	58.221
553.317	21.111							3.54774	13.001	18.95	13.894	14.321	15.985						6.85921	53.255	51.01	66.082	63.309	71.769
553.323	25.645							3.54774	14.694	17.357	9.436	15.826	12.568						6.85921	54.118	63.253	51.276	69.73	60.465
553.33	28.538							3.54774	18.824	18.06	14.123	13.781	5.704						6.85921	67.824	59.404	65.546	64.941	81.553
553.336	22.911							3.54774	20.201	7.362	8.824	14.383	12.912						6.85921	72.31	68.151	63.289	71.263	68.263
553.343	29.811							3.56048	16.611	10.116	12.336	10.242	24.818						6.85921	64.079	52.778	55.792	62.793	74.953
553.349	25.6							3.56048	16.598	9.432	10.104	16.675	13.174						6.85921	50.942	77.462	59.777	61.749	72.624
553.356	28.538							3.56048	19.04	9.04	19.677	15.141	18.034						6.85921	53.859	61.068	57.38	57.762	75.703
553.361	25.475							3.57328	23.842	9.201	10.447	12.348	15.991						6.85921	67.218	61.533	58.954	64.768	68.713
553.367	23.34							3.58612	18.524	11.68	10.676	6.187	22.594						6.85921	61.651	56.915	61.955	63.593	63.225
553.374	18.547							3.599	15.42	12.058	14.493	13.761	20.047						6.92188	63.464	56.763	60.397	62.759	71.536
553.38	21.769							3.599	18.29	12.914	6.06	17.331	16.672						6.92188	62.945	58.432	60.889	66.777	76.767
553.387	15.07							3.599	16.131	7.789	14.703	15.166	12.746						6.92188	62.959	66.698	69.803	74.753	73.566
553.393	23.959							3.599	11.904	17.124	7.719	13.782	21.633						6.92188	58.883	66.35	55.552	61.904	78.886
553.4	24.21							3.61193	16.134	11.218	19.93	16.71	16.794						6.92188	56.306	58.219	66.195	63.069	66.691
553.406	19.339							3.61193	7.168	19.535	10.551	14.695	17.853						6.92188	57.576	59.083	61.284	54.847	82.029
553.413	22.554							3.61193	14.299	7.938	20.749	15.959	10.038						6.92188	53.248	54.577	73.26	62.631	66.955
553.419	21.603							3.61193	12.172	14.26	9.67	12.672	14.013						6.98515	64.588	65.042	68.683	59.471	71.262
553.425	24.895							3.61193	10.08	21.768	16.735	17.259	8.457						6.98515	66.232	53.577	69.779	70.517	65.395
553.432	25.629							3.62491	8.871	12.818	19.13	15.987	13.401						6.98515	66.49	62.095	70.796	67.936	60.088
553.439	25.743							3.62491	10.535	19.254	12.327	19.141	22.585						6.98515	53.89	73.887	57.468	63.385	59.692
553.445	29.088							3.62491	11.088	11.061	15.925	12.527	19.624						6.98515	59.64	59.226	60.263	50.494	71.277
553.451	29.243							3.62491	9.572	14.782	9.628	14.051	9.057						6.98515	62.791	72.445	75.988	61.642	76.494
553.458	21.25							3.62491	7.223	13.881	12.731	13.423	18.851						6.98515	63.227	66.073	74.641	71.747	67.49
553.464	28.559							3.62491	8.289	16.892	11.775	14.041	12.666						6.98515	57.099	68.499	71.943	69.093	71.338
553.47	24.614							3.62491	-2.235	13.866	11.437	16.309	13.778						6.98515	61.731	55.008	62.352	68.104	75.752
553.477	24.92							3.63794	-1.173	8.654	7.402	17.857	13.374						6.98515	62.797	54.281	62.389	72.689	67.326
553.483	25.63							3.63794	5.806	15.268	14.17	7.988	12.642						6.98515	66.485	67.254	69.252	59.924	74.45
553.49	25.339							3.63794	1.643	8.512	8.614	13.785	19.657						6.98515	72.185	63.538	65.878	74.15	65.944
553.496	25.121							3.65101	17.435	20.599	15.426	12.536	16.018						7.04903	64.895	64.794	63.749	60.465	73.265
553.503	24.389							3.65101	6.514	6.354	2.865	17.009	12.528						7.04903	59.936	54.818	56.737	69.624	74.214
553.509	21.05							3.65101	23.797	18.186	9.818	21.006	13.374						7.04903	54.962	57.033	70.449	56.702	61.522
553.515	25.16							3.66413	20.778	16.29	12.714	20.1	21.392						7.04903	66.326	62.255	69.454	49.924	74.211
553.522	27.927							3.66413	15.008	17.611	17.64	14.524	15.089						7.04903	56.696	64.851	67.119	71.692	73.113
553.528	26.603							3.66413	19.23	16.069	3.322	16.578	10.239						7.04903	62.61	61.51	61.298	60.003	65.327
553.535	24.621							3.66413	24.125	16.096	12.002	15.736	10.612						7.04903	68.786	68.099	62.079	56.531	63.016
553.541	25.021							3.66413	19.568	14.494	15.926	14.581	18.855						7.04903	58.768	55.297	67.159	59.982	77.812
553.554	20.4							3.66413	19.64	11.121	13.192	18.042	9.183						7.1135	69.201	52.743	72.392	63.374	69.543
553.56	24.051							3.66413	18.55	13.369	5.312	10.472	14.696						7.1135	60.309	51.751	62.599	62.894	72.408
553.567	21.699							3.66413	21.494	12.899	14.74	18.879	14.605						7.1135	59.89	49.325	64.428	60.355	69.533
553.573	25.207							3.66413	17.252	4.538	21.035	17.857	18.759						7.1135	66.334	66.5	59.742	57.617	70.883
553.58	29.001							3.66413	22.219	13.923	18.485	9.63	14.258						7.1135	67.586	67.477	67.651	62.087	70.427
553.586	26.986							3.6773	16.045	7.15	15.385	17.587	14.153						7.1135	63.894	56.39	49.042	62.769	77.815
553.592	30.823							3.6773	9.919	10.414	19.389	17.93	15.794						7.1135	71.946	57.482	66.276	73.383	68.84
553.599	30.616							3.6773	12.535	11.29	15.288	13.78	18.658						7.1135	66.36	57.975	74.256	66.514	67.101
553.605	21.382							3.6773	13.71	13.557	15.054	13.544	20.015						7.1135	56.889	71.352	72.417	58.99	61.491
553.612	26.111							3.69051	17.451	12.052	11.573	7.593	17.785						7.1135	59.846	65.785	63.726	60.572	67.604
553.618	28.262							3.69051	22.152	18.32	13.279	19.558	15.165						7.1135	48.51	55.426	62.593	53.103	65.578
553.624	23.477							3.69051	21.968	7.82	15.385	15.457	13.748						7.1135	56.55	59.737	64.797	70.037	56.706
553.63	28.75							3.69051	15.032	17.656	19.294	15.256	9.399						7.1786	59.267	64.578	71.96	57.509	58.72
553.637	23.135							3.69051	16.89	25.811	12.665	21.481	3.176						7.1786	51.787	68.152	65.123	57.172	73.364
553.643	26.756							3.70378	28.968	10.267	21.839	17.635	12.77						7.1786	67.443	59.973	64.366	71.605	72.629
553.65	20.225							3.70378	30.348	19.871	13.039	13.379	10.525						7.1786	64.368	60.617	72.232	66.44	69.889
553.656	26.115							3.71709	28.545	15.478	14.042	10.75	15.08						7.1786	65.46	65.875	67.721	70.419	66.913
553.662	21.182							3.73045	25.149	11.397	16.042	16.724	15.367						7.1786	69.624	69.228	63.954	77.228	84.353
553.669	25.581							3.73045	21.487	13.371	18.693	16.991	17.092						7.1786	70.302	56.549	59.067	56.177	66.154
553.675	25.687							3.74386	23.387	19.131	7.956	12.089	13.237						7.23112	63.495	58.226	75.317	65.37	65.061
553.682	23.329							3.74386	31.389	18.436	5.201	26.14	5.11						7.23112	62.026	65.981	62.509	78.834	73.536
553.688	19.793							3.74386	25.466	20.358	15.419	15.721	11.019						7.23112	61.722	64.656	64.526	68.318	79.79
553.694	24.35							3.75731	21.508	18.228	17.763	14.98	6.448						7.23112	67.672	63.557	65.208	73.05	78.002
553.701	22.002							3.75731	22.715	15.89	8.519	17.59	5.766						7.23112	67.854	56.928	62.517	63.384	66.736
553.707	26.031							3.77082	16.345	17.71	19.66	27.167	16.596						7.23112	60.134	60.645	73.35	55.057	71.088
553.714	23.149							3.78438	15.44	15.312	17.101	15.82	11.472						7.23112	74.922	61.934	65.546	46.714	75.952
553.72	30.181							3.78438	15.674	19.282	15.43	18.499	16.744						7.28404	65.576	62.807	81.562	66.643	76.744
553.727	23.945							3.78438	20.517	9.712	17.028	12.638	19.365						7.28404	61.973	71.161	64.585	61.163	76.544
553.733	26.857							3.78438	25.057	13.802	15.481	14.533	11.448						7.28404	58.961	55.949	74.344	74.275	62.057
553.739	28.027							3.78438	17.51	11.207	14.381	5.02	12.339						7.28404	69.992	63.613	61.47	56.248	58.656
553.746	24.65							3.78438	24.896	19.142	15.281	6.3	4.787						7.28404	65.955	66.776	60.01	70.7	66.297
553.752	23.189							3.78438	22.719	14.038	14.883	10.264	8.505						7.28404	60.34	56.18	58.853	64.321	75.562
553.759	21.956							3.78438	14.685	17.518	18.688	11.64	13.357						7.28404	63.203	62.669	57.189	76.019	75.016
553.765	25.802							3.78438	24.75	18.004	11.204	11.875	16.474						7.33736	55.606	63.382	52.082	61.907	69.415
553.772	20.526							3.78438	18.166	15.012	19.079	15.714	18.773						7.33736	55.535	64.489	64.48	59.806	73.559
553.778	23.478							3.79798	19.975	22.498	23.996	14.843	20.34						7.33736	58.798	54.108	70.525	67.557	77.865
553.784	23.279							3.79798	28.412	18.674	25.882	19.845	14.195						7.33736	61.737	75.412	79.001	69.451	75.631
553.791	22.456							3.79798	19.444	15.26	14.801	15.026	3.182						7.33736	69.414	62.376	75.394	65.89	70.473
553.797	22.36							3.81163	20.795	16.466	28.001	12.097	10.326						7.33736	54.137	62.94	64.249	68.713	70.244
553.804	32.471							3.81163	20.187	18.331	12.947	17.099	12.553						7.33736	66.807	69.986	71.267	76.196	73.129
553.81	26.971							3.81163	23.389	15.425	16.387	15.603	21.977						7.33736	59.503	58.687	69.117	58.34	78.18
553.816	22.611							3.81163	28.689	18.213	14.072	19.473	9.766						7.33736	63.043	58.014	67.633	63.463	78.192
553.823	22.944							3.81163	24.112	18.327	11.456	24.132	10.995						7.39109	65.553	60.522	70.243	45.357	76.551
553.829	27.052							3.82534	21.535	12.331	16.826	17.26	13.738						7.39109	66.577	60.655	62.003	65.67	66.994
553.835	28.364							3.82534	14.793	15.853	12.209	11.858	21.74						7.39109	59.134	70.885	77.073	59.442	66.891
553.841	24.655							3.82534	14.306	17.076	5.696	15.578	11.974						7.39109	66.933	60.814	64.096	63.348	84.062
553.847	27.575							3.82534	16.897	20.714	9.617	12.588	12.52						7.39109	69.232	66.112	68.281	60.17	72.171
553.854	21.292							3.82534	16.067	21.929	15.904	22.178	0.272						7.39109	60.839	61.204	60.532	65.424	82.487
553.86	24.949							3.82534	13.496	12.626	17.484	10.494	11.495						7.39109	67.733	62.206	70.335	69.364	77.655
553.867	20.231							3.82534	11.325	14.071	20.832	17.584	20.905						7.39109	52.339	71.897	66.582	71.344	69.944
553.873	23.194							3.83909	26.843	15.415	13.877	11.837	11.139						7.39109	65.616	74.314	63.66	64.991	76.657
553.88	29.611							3.83909	17.701	14.14	12.069	12.725	13.882						7.44523	63.702	59.682	64.703	65.027	73.837
553.886	27.658							3.83909	12.441	21.628	10.137	18.16	15.867						7.44523	74.448	58.535	78.231	52.761	76.774
553.892	27.398							3.85289	12.375	6.567	22.755	14.548	9.699						7.44523	61.662	60.327	64.318	75.242	75.558
553.899	27.081							3.85289	9.198	18.872	13.572	20.458	21.5						7.44523	70.454	48.579	69.399	65.747	67.187
553.905	28.011							3.85289	17.114	21.946	14.692	13.633	14.039						7.44523	55.716	61.959	53.598	58.364	79.147
553.912	30.68							3.85289	11.647	9.635	15.872	15.543	9.345						7.44523	67.006	63.489	70.276	70.203	68.94
553.918	27.271							3.85289	8.154	15.896	11.527	16.466	8.658						7.44523	64.15	65.306	67.081	80.387	68.989
553.925	21.693							3.85289	11.807	16.69	14.986	12.341	18.493						7.49979	58.087	66.125	62.769	67.18	68.713
553.931	25.274							3.85289	15.582	11.81	18.946	13.767	14.872						7.49979	67.734	74.29	75.05	64.486	63.179
553.937	27.544							3.86675	8.785	18.999	9.501	12.59	14.19						7.49979	65.61	59.327	66.228	70.52	74.17
553.944	28.19							3.86675	13.975	6.953	10.187	9.566	14.494						7.49979	66.3	66.336	66.713	58.36	70.69
553.95	24.676							3.86675	11.318	16.581	18.675	11.74	20.808						7.49979	58.306	65.4	66.572	72.777	75.415
553.957	25.688							3.86675	15.072	19.279	17.735	24.655	8.578						7.49979	68.822	60.207	59.425	73.801	70.682
553.963	22.657							3.86675	9.4	9.123	10.751	17.221	21.552						7.49979	68.385	65.996	75.165	64.228	68.518
553.969	27.463							3.88065	11.248	15.131	18.902	15.168	22.644						7.49979	71.451	66.699	75.647	64.734	74.483
553.976	30.453							3.88065	13.557	2.012	12.457	7.055	15.991						7.49979	69.457	72.898	65.369	62.519	69.944
553.982	30.757							3.8946	11.546	14.548	10.799	16.295	14.996						7.49979	65.512	69.158	72.168	72.766	76.92
553.989	23.076							3.90861	20.318	9.474	13.64	8.55	23.517						7.49979	66.576	56.364	63.342	61.586	71.321
553.995	22.423							3.90861	17.029	17.79	15.409	16.941	19.671						7.49979	66.037	65.909	68.852	72.411	78.63
554.002	19.32							3.90861	13.851	10.417	13.343	12.493	14.419						7.49979	64.036	63.122	74.347	71.866	66.154
554.008	28.016							3.90861	21.044	17.215	14.908	11.625	21.352						7.49979	66.194	62.611	61.083	75.357	79.521
554.014	25.442							3.92266	20.956	6.369	14.002	13.731	14.986						7.55476	59.286	63.426	74.059	58.656	70.248
554.021	21.744							3.93677	19.432	17.204	14.687	9.289	13.898						7.55476	68.682	65.574	67.178	73.46	72.728
554.027	22.996							3.93677	8.868	9.455	11.418	9.588	12.816						7.55476	66.285	68.086	60.207	68.201	65.52
554.034	21.713							3.93677	21.66	2.825	9.87	14.974	11.901						7.55476	66.028	67.713	67.132	73.716	67.985
554.04	20.994							3.93677	12.956	10.158	15.245	16.374	15.042						7.61016	70.892	62.776	78.402	74.002	74.378
554.046	23.862							3.93677	16.94	26.638	4.975	12.092	17.958						7.61016	69.159	63.017	70.807	72.308	82.225
554.053	25.183							3.93677	21.19	19.396	13.269	16.247	16.263						7.61016	60.74	59.467	73.38	70.677	66.86
554.059	23.338							3.93677	12.531	10.44	9.012	13.558	13.575						7.61016	54.06	67.67	74.487	67.764	67.143
554.066	23.567							3.93677	13.491	20.921	7.265	5.085	18.13						7.61016	59.421	67.342	62.403	70.034	69.972
554.072	18.555							3.95093	11.374	14.747	3.475	13.494	16.103						7.61016	63.292	71.261	68.582	60.195	77.518
554.079	22.193							3.95093	9.548	22.071	9.442	17.914	14.539						7.61016	62.731	56.76	74.031	63.336	69.612
554.085	23.657							3.96514	15.375	9.949	11.293	17.488	9.348						7.66598	58.932	68.371	65.162	57.092	70.021
554.091	22.632							3.96514	18.067	21.965	10.344	17.136	23.889						7.66598	59.405	64.035	71.668	59.304	81.947
554.098	26.606							3.96514	11.274	17.066	12.601	11.851	12.728						7.66598	73.318	60.562	69.247	67.513	75.41
554.104	22.41							3.96514	10.175	18.298	9.137	12.76	14.261						7.66598	62.021	63.925	71.878	66.109	68.796
554.111	28.548							3.96514	9.24	16.347	9.438	14.856	13.563						7.66598	62.046	57.411	79.168	60.188	73.607
554.117	23.95							3.9794	19.64	19.427	7.355	8.91	15.506						7.66598	55.496	67.671	70.121	67.049	69.981
554.124	29.241							3.9794	10.231	17.216	8.47	7.774	15.759						7.66598	63.582	67.889	69.247	69.872	81.87
554.13	23.484							3.9794	12.608	25.043	7.857	12.016	17.496						7.66598	71.359	69.91	68.674	68.651	79.598
554.136	26.83							3.9794	11.879	15.835	8.796	14.071	8.163						7.66598	72.159	66.565	67.921	73.219	74.913
554.143	22.316							3.9794	20.792	20.482	17.602	9.753	12.382						7.72223	61.853	51.734	70.363	62.819	74.116
554.149	28.101							3.9794	19.177	26.307	9.991	15.106	16.556						7.72223	56.139	56.581	68.09	65.08	75.017
554.156	26.084							3.9794	26.565	11.732	13.399	13.375	15.695						7.72223	54.769	68.96	76.804	59.296	71.901
554.162	27.247							3.9794	12.174	18.766	9.317	11.263	14.139						7.72223	65.012	53.741	74.259	63.43	69.718
554.168	18.475							3.9794	13.787	27.435	8.298	10.05	13.878						7.72223	65.643	67.842	82.773	77.484	80.877
554.175	21.711							3.9794	13.8	12.912	8.838	12.514	17.362						7.72223	68.957	63.487	77.798	53.476	75.068
554.181	26.384							3.99371	14.326	22.614	12.129	6.324	14.759						7.72223	66.161	66.938	66.638	61.294	78.236
554.188	18.745							3.99371	10.416	7.3	12.665	7.967	13.774						7.72223	65.028	59.926	73.59	67.574	65.236
554.194	21.981							3.99371	13.589	14.74	16.141	17.138	16.171						7.77891	60.858	77.619	69.188	65.024	66.13
554.201	20.131							4.00808	18.29	20.777	10.5	11.134	6.57						7.77891	61.97	62.625	76.8	60.91	72.967
554.207	14.957							4.00808	10.833	9.38	9.142	13.326	26.269						7.77891	69.254	65.082	68.172	64.777	77.987
554.212	21.02							4.00808	5.918	13.874	13.521	19.352	15.464						7.77891	65.712	70.226	85.528	61.09	77.016
554.219	18.699							4.02249	14.301	10.751	11.039	12.24	22.557						7.77891	64.65	74.422	68.153	64.811	67.979
554.225	18.327							4.02249	16.511	21.265	14.585	6.718	13.348						7.77891	61.394	73.792	69.693	71.294	64.569
554.232	20.237							4.02249	17.966	16.546	12.944	13.613	17.416						7.77891	67.091	66.993	83.781	73.125	73.454
554.238	21.469							4.02249	19.562	15.162	12.365	12.947	12.876						7.77891	60.298	62.396	78.096	49.177	75.092
554.244	18.873							4.02249	12.551	18.791	12.703	6.502	16.026						7.77891	61.851	74.512	73.374	64.289	71.058
554.251	24.605							4.03696	10.096	13.606	13.854	14.631	17.597						7.83602	69.493	52.94	62.119	72.926	71.69
554.257	27.825							4.03696	12.987	13.988	6.634	6.567	13.677						7.83602	68.225	56.637	65.098	74.168	75.003
554.264	23.461							4.03696	17.187	15.823	9.564	8.529	10.995						7.83602	61.852	68.599	72.627	60.008	62.778
554.27	29.432							4.05149	5.001	16.066	17.122	12.118	18.6						7.83602	62.003	59.931	73.965	66.609	71.945
554.277	19.947							4.06606	6.647	15.27	14.964	13.342	8.844						7.83602	72.032	74.214	76.27	81.227	73.029
554.283	24.58							4.06606	8.761	13.357	17.297	15.043	19.772						7.83602	61.851	68.269	77.96	67.145	76.264
554.289	23.721							4.06606	20.27	13.276	7.957	12.705	11.281						7.83602	56.001	68.863	80.124	59.168	68.308
554.296	23.111							4.08069	3.856	19.936	9.914	9.251	18.174						7.83602	60.899	62.795	74.523	67.712	78.547
554.302	19.962							4.08069	13.962	25.142	15.726	7.916	15.182						7.83602	64.864	81.444	66.165	68.468	77.552
554.309	25.156							4.08069	6.817	14.018	10.345	11.242	9.113						7.83602	55.254	65.552	82.146	64.575	89.072
554.315	24.402							4.09537	10.119	13.418	9.436	11.03	10.072						7.89358	63.614	74.004	71.705	74.633	69.516
554.321	27.429							4.09537	11.91	11.407	14.11	16.877	8.6						7.89358	54.582	60.61	62.492	76.009	65.929
554.328	27.782							4.11011	4.456	25.102	11.115	13.788	16.47						7.89358	64.897	71.829	62.443	72.485	79.293
554.334	21.738							4.11011	12.216	17.609	16.833	12.813	11.164						7.89358	65.832	64.87	77.615	64.981	68.041
554.341	26.848							4.11011	15.747	16.952	11.594	12.111	6.554						7.89358	58.267	63.216	73.417	73.586	76.094
554.347	25.624							4.11011	5.829	17.661	14.329	8.343	7.6						7.89358	69.168	71.119	62.405	56.687	74.53
554.354	26.012							4.11011	14.004	22.295	9.267	13.766	16.673						7.89358	72.749	73.68	52.515	58.024	80.873
554.36	23.828							4.11011	12.557	12.971	11.848	12.87	8.242						7.95158	62.802	67.47	66.738	59.618	82.829
554.366	25.064							4.11011	14.209	11.257	15.142	14.638	7.554						7.95158	79.245	60.071	76.983	76.84	70.006
554.373	24.471							4.11011	14.961	15.139	16.859	19.661	13.939						7.95158	68.23	67.002	75.903	65.902	64.223
554.381	26.958							4.12489	12.23	11.816	8.922	16.347	12.503						7.95158	63.566	61.74	74.517	62.274	75.305
554.386	22.43							4.12489	3.312	16.355	18.565	6.742	14.617						7.95158	67.597	70.532	71.712	65.872	68.094
554.392	25.44							4.12489	13.103	14.59	12.058	6.218	15.475						7.95158	72.419	61.029	85.969	67.057	77.095
554.398	27.447							4.13974	9.458	12.897	11.876	15.486	4.507						7.95158	62.482	65.33	69.385	64.147	77.69
554.405	26.572							4.13974	18.27	10.081	10.421	15.051	13.55						7.95158	70.181	66.488	70.293	71.788	78.56
554.411	29.586							4.13974	8.114	11.405	7.932	14.675	13.645						7.95158	64.201	70.654	53.626	63.892	71.967
554.418	34.918							4.13974	6.431	18.763	11.822	23.717	15.391						7.95158	67.724	62.779	69.223	58.142	68.719
554.424	31.499							4.13974	11.202	18.842	10.737	17.191	4.714						8.01003	57.918	68.561	74.563	57.065	67.227
554.431	26.293							4.13974	12.068	17.669	9.467	17.012	15.236						8.01003	69.524	60.64	73.455	59.836	77.738
554.437	30.248							4.15463	13.065	20.197	7.015	15.71	16.711						8.01003	68.942	62.025	60.444	74.054	81.378
554.443	24.017							4.15463	13.064	21.339	15.833	15.867	13.775						8.01003	68.875	64.824	66.561	68.393	82.71
554.45	26.279							4.15463	15.673	7.922	16.702	17.175	11.686						8.01003	74.329	65.242	67.641	68.718	73.834
554.456	21.549							4.15463	11.087	23.758	13.844	15.563	20.144						8.01003	73.282	68.109	75.609	68.461	79.885
554.463	24.233							4.15463	12.725	18.59	15.059	10.176	18.919						8.01003	62.955	66.824	66.761	75.245	77.985
554.469	21.448							4.15463	18.748	20.563	13.859	14.738	21.687						8.01003	77.552	72.734	74.337	67.106	88.154
554.475	24.611							4.15463	9.885	14.389	14.041	15.365	17.955						8.06893	66.103	74.532	73.563	63.131	67.284
554.482	22.789							4.15463	12.943	22.034	8.811	16.113	15.467						8.06893	68.514	66.365	73.62	71.341	76.604
554.488	26.49							4.15463	15.117	14.733	16.736	16.587	12.883						8.06893	77.518	68.379	63.073	70.094	77.021
554.495	20.725							4.16958	3.612	14.609	14.768	19.022	15.628						8.06893	71.744	65.613	68.457	73.538	72.728
554.501	26.236							4.16958	9.881	29.152	11.312	20.96	11.714						8.06893	74.863	65.928	64.054	65.957	79.278
554.508	23.033							4.16958	11.747	13.886	7.434	17.3	15.317						8.06893	68.476	61.618	62.667	67.89	78.34
554.514	16.009							4.16958	2.537	18.129	13.798	16.632	20.64						8.06893	70.711	73.489	70.769	71.569	66.04
554.52	16.32							4.18459	10.437	28.373	6.204	11.288	17.367						8.06893	74.778	74.868	73.052	69.273	73.765
554.527	19.879							4.18459	7.691	7.512	19.71	23.415	12.912						8.06893	76.409	63.275	69.045	77.029	81.743
554.533	25.327							4.18459	15.781	16.867	8.318	15.775	14.455						8.12828	72.476	71.155	71.066	68.573	78.206
554.54	17.365							4.18459	6.564	13.897	17.198	10.099	12.143						8.12828	73.755	68.508	73.055	74.815	71.63
554.546	24.609							4.18459	7.506	23.367	7.245	15.363	12.902						8.12828	69.425	55.184	63.369	89.322	60.087
554.552	22.461							4.19965	9.772	22.232	15.17	17.991	11.901						8.12828	69.308	62.246	70.289	64.584	69.151
554.559	26.571							4.19965	7.951	18.654	14.908	18.424	5.684						8.12828	73.541	71.835	84.773	68.991	79.757
554.565	27.888							4.19965	9.527	17.154	15.583	13.785	11.597						8.12828	61.203	55.31	60.275	71.409	80.204
554.572	19.108							4.21476	5.765	21.979	14.708	10.014	16.554						8.12828	71.605	66.358	71.964	64.781	80.323
554.578	25.291							4.22993	14.996	25.194	17.725	21.938	10.113						8.12828	81.98	72.349	72.019	66.172	76.869
554.586	19.964							4.22993	7.806	17.682	18.302	19.39	8.13						8.12828	71.626	70.445	70.46	67.608	78.26
554.591	20.852							4.24516	8.083	12.523	6.066	15.312	10.775						8.12828	80.143	70.646	76.041	62.622	76.037
554.597	19.526							4.24516	11.913	18.142	17.178	16.847	18.106						8.12828	65.5	82.521	73.609	80.46	68.21
554.604	30.597							4.24516	13.054	11.918	18.821	6.649	13.994						8.12828	69.289	70.724	62.681	85.217	67.114
554.61	24.352							4.26044	7.707	19.114	5.984	22.435	11.682						8.1881	67.49	72.74	70.811	66.893	80.379
554.617	28.02							4.26044	8.098	28.009	12.316	13.655	11.722						8.1881	76.318	73.87	59.611	65.671	71.948
554.623	25.834							4.26044	14.304	21.756	15.965	16.932	19.1						8.1881	65.013	68.565	75.029	70.196	76.423
554.629	24.642							4.27577	7.163	21.875	15.08	13.178	11.473						8.1881	74.58	66.945	72.918	64.507	76.844
554.636	24.757							4.27577	9.753	16.65	17.076	12.317	18.587						8.1881	52.82	72.254	80.577	68.879	76.848
554.641	24.062							4.27577	7.785	16.193	18.763	22.105	14.431						8.1881	78.646	77.612	72.039	76.006	74.023
554.648	22.443							4.27577	14.621	22.93	5.748	18.992	15.354						8.24838	70.28	66.921	77.665	68.17	77.408
554.654	21.953							4.27577	17.256	15.322	8.766	19.989	15.05						8.24838	74.883	75.085	64.574	68.804	67.466
554.661	22.961							4.27577	11.249	23.277	13.282	13.843	15.901						8.24838	70.334	61.409	77.198	72.063	68.131
554.667	30.195							4.27577	21.213	14.054	7.945	13.231	17.408						8.24838	71.336	65.171	82.594	77.038	78.633
554.673	26.604							4.27577	8.025	17.5	16.365	9.75	23.123						8.24838	72.429	69.385	74.987	74.441	75.486
554.68	20.639							4.27577	12.786	12.839	8.769	18	16.478						8.24838	75.313	68.099	69.773	68.073	75.551
554.686	22.641							4.27577	15.895	17.525	11.823	9.837	21.573						8.24838	64.001	65.583	74.488	65.304	69.851
554.693	25.573							4.29117	15.252	15.765	20.326	15.719	15.163						8.24838	61.839	59.91	81.878	77.088	71.197
554.699	23.828							4.29117	8.947	20.225	9.125	13.728	17.438						8.24838	62.759	70.04	77.016	68.151	74.813
554.705	28.845							4.30661	8.983	22.431	15.275	17.478	22.3						8.30912	66.171	67.859	80.723	80.335	78.068
554.712	23.902							4.30661	11.031	17.775	9.882	21.966	17.882						8.30912	65.667	75.075	69.539	68.021	78.051
554.718	26.272							4.30661	10.743	14.289	11.99	15.804	21.215						8.30912	67.186	63.427	70.98	64.811	76.201
554.725	18.069							4.30661	18.407	18.807	8.586	17.293	8.826						8.30912	67.079	65.143	69.47	57.728	71.974
554.731	21.18							4.30661	12.312	17.501	14.433	9.112	15.023						8.30912	61.099	76.006	64.814	66.902	77.034
554.738	17.58							4.30661	13.127	13.08	20.716	14.113	11.915						8.30912	70.239	68.531	70.154	58.474	78.342
554.744	23.602							4.32212	19.233	26.051	16.253	11.8	12.082						8.30912	69.535	61.638	73.627	69.315	80.332
554.75	20.963							4.32212	11.827	16.555	19.265	18.196	19.565						8.30912	65.464	72.798	61.626	78.242	87.072
554.757	23.64							4.32212	13.357	21.341	6.228	11.356	14.274						8.30912	69.589	66.155	61.121	67.988	77.58
554.763	23.51							4.32212	13.775	14.663	18.163	13.414	14.728						8.30912	73.634	77.048	84.638	64.785	74.668
554.77	25.304							4.32212	12.095	18.977	17.668	13.637	13.813						8.30912	63.063	67.682	62.42	71.338	78.572
554.776	27.866							4.32212	9.898	15.137	25.676	17.646	17.768						8.30912	77.797	67.477	73.976	68.654	77.256
554.782	27.884							4.32212	17.348	18.41	2.08	16.303	17.76						8.37034	62.12	67.157	72.674	66.479	76.21
554.789	22.362							4.32212	15.57	21.072	22.497	21.481	21.508						8.37034	71.389	70.482	71.982	80.677	81.164
554.795	22.944							4.32212	12.939	19.979	17.303	17.656	16.977						8.37034	67.961	71.157	82.245	70.58	76.279
554.802	17.191							4.33768	15.69	14.923	20.2	20.25	10.47						8.37034	68.725	61.658	74.957	62.884	73.129
554.808	28.714							4.33768	16.255	17.323	12.117	16.438	14.768						8.37034	70.47	72.503	81.938	74.032	79.028
554.815	33.424							4.33768	14.626	25.744	15.293	14.356	4.637						8.37034	70.802	65.33	62.784	58.277	73.099
554.821	24.085							4.33768	13.568	13.778	17.449	14.873	12.157						8.37034	66.013	75.747	61.981	69.086	73.377
554.827	25.662							4.3533	18.827	17.842	10.263	12.569	10.774						8.43203	67.768	59.504	69.772	69.053	76.661
554.834	20.7							4.3533	22.847	7.986	10.238	17.722	13.304						8.43203	71.2	75.65	76.621	75.261	74.644
554.84	23.837							4.3533	10.354	10.777	17.007	14.301	13.519						8.43203	60.318	71.254	73.451	73.307	80.115
554.847	21.711							4.3533	11.532	18.474	8.389	25.025	12.408						8.43203	64.184	64.577	70.636	71.936	77.772
554.853	29.292							4.3533	8.571	20.63	11.041	16.73	15.751						8.43203	72.279	72.533	65.706	78.803	67.124
554.859	28.685							4.36897	12.883	15.201	13.503	14.413	12.644						8.43203	66.634	76.24	69.466	68.757	80.724
554.866	21.522							4.36897	9.309	15.753	8.573	20.27	13.779						8.43203	75.806	78.349	78.725	57.823	80.319
554.872	22.537							4.3847	10.838	10.058	18.103	13.533	16.269						8.43203	63.416	65.682	66.043	72.719	81.211
554.879	22.343							4.40049	10.387	10.329	18.428	10.948	20.309						8.43203	73.352	70.135	76.501	65.154	75.928
554.885	23.472							4.40049	21.632	18.483	18.593	19.057	21.627						8.43203	69.152	72.439	76.655	60.442	77.411
554.892	29.44							4.40049	6.703	13.488	14.857	16.665	11.602						8.43203	62.897	68.859	75.152	75.209	72.905
554.899	23.592							4.40049	12.965	18.324	15.097	15.844	11.484						8.49421	72.565	65.682	72.468	78.921	74.164
554.904	25.449							4.41634	12.79	3.403	18.333	22.55	19.585						8.49421	73.628	70.746	76.734	68.799	74.416
554.911	25.783							4.41634	9.461	14.635	19.087	13.091	15.273						8.49421	68.693	74.732	76.427	68.991	84.341
554.917	28.53							4.43225	11.71	13.921	7.883	18.898	15.683						8.49421	71.591	72.281	69.252	80.938	77.089
554.924	28.007							4.43225	12.472	6.752	11.316	20.992	20.975						8.49421	69.356	70.734	68.664	71.978	73.442
554.93	30.295							4.43225	9.195	17.256	15.066	27.317	17.579						8.49421	64.333	61.615	68.374	80.972	78.726
554.937	18.87							4.43225	8.376	17.996	11.376	15.12	18.17						8.49421	66.136	71.095	81.322	79.268	79.114
554.943	18.894							4.43225	18.054	8.382	3.678	20.393	13.611						8.49421	78.637	76.387	69.346	73.229	75.987
554.949	25.671							4.43225	10.559	9.23	5.552	16.881	23.665						8.55687	63.334	74.485	69.177	81.291	63.463
554.956	30.483							4.44821	14.133	14.02	11.286	15.315	17.996						8.55687	67.212	72.126	78.547	78.185	79.04
554.962	24.053							4.44821	12.376	12.335	16.711	11.784	11.735						8.55687	70.45	78.636	65.025	78.533	82.508
554.969	23.259							4.44821	18.942	19.297	14.633	23.148	17.842						8.55687	71.01	68.922	72.42	70.393	62.942
554.975	20.686							4.46423	16.19	17.765	7.155	12.722	15.889						8.55687	58.33	82.091	74.875	76.665	78.793
554.981	24.864							4.46423	9.535	16.032	9.968	10.36	13.128						8.55687	74.658	64.33	73.413	67.601	74.101
554.988	25.9							4.46423	26.213	19.182	8.724	15.978	10.695						8.55687	64.235	72.592	71.288	80.104	71.485
554.994	30.265							4.48031	23.526	24.949	14.342	16.952	19.604						8.55687	77.449	77.026	69.929	75.153	68.151
555	22.372							4.48031	12.679	20.108	19.757	21.811	10.762						8.55687	70.612	66.316	67.965	70.268	75.905
555.007	24.296							4.48031	11.938	27.669	14.332	23.279	15.5						8.55687	61.016	64.529	66.149	73.458	81.256
555.012	23.494							4.49645	16.402	15.644	12.726	11.125	13.778						8.55687	71.235	61.802	72.072	74.465	79.033
555.019	28.684							4.49645	14.296	18.003	11.91	14.686	12.005						8.55687	67.777	64.138	62.461	74.697	75.821
555.025	25.043							4.49645	7.22	29.966	12.509	16.352	19.1						8.55687	75.308	68.283	65.329	75.135	79.811
555.032	26.602							4.51265	8.644	21.444	12.327	18.472	20.663						8.55687	72.435	68.841	69.528	64.147	67.445
555.038	26.492							4.51265	9.772	30.06	11.78	17.416	19.61						8.55687	71.003	77.835	71.603	67.068	73.591
555.045	28.699							4.51265	11.34	21.442	19.456	19.697	15.942						8.62001	78.682	71.779	69.925	75.376	62.685
555.051	22.48							4.51265	10.847	23.387	12.948	17.069	11.8						8.62001	75.054	66.605	70.599	77.199	71.533
555.057	18.002							4.51265	12.28	20.876	19.645	14.746	10.009						8.62001	64.882	71.851	70.787	83.234	80.591
555.064	23.024							4.51265	12.88	16.28	12.823	21.815	11.713						8.62001	68.519	74.193	72.527	76.41	68.268
555.07	19.562							4.51265	14.15	26.827	10.816	16.117	12.495						8.62001	75.103	70.013	71.065	69.629	77.434
555.077	23.195							4.5289	13.971	26.014	6.996	23.115	11.434						8.62001	60.898	74.624	73.514	73.664	77.838
555.083	26.344							4.5289	14.576	28.033	8.83	16.421	12.619						8.62001	64.98	75.14	85.613	67.079	73.999
555.09	20.637							4.5289	18.724	23.237	16.302	20.614	16.481						8.62001	70.546	70.231	75.37	76.16	73.95
555.096	27.18							4.54522	16.439	26.773	9.338	13.642	11.029						8.62001	60.828	73.738	77.968	70.729	76.239
555.102	23.112							4.54522	12.927	25.483	8.176	16.136	14.529						8.68365	67.819	78.439	80.143	83.036	75.587
555.109	23.333							4.54522	10.917	19.045	9.922	19.375	16.926						8.68365	67.663	67.772	66.567	81.658	81.276
555.115	22.604							4.56159	9.848	20.987	5.33	21.232	8.44						8.68365	66.069	70.195	75.924	78.215	78.626
555.122	30.041							4.56159	8.448	23.448	11.383	18.795	9.718						8.68365	79.518	65.59	73.381	79.456	81.928
555.128	28.587							4.56159	10.953	18.988	12.089	16.367	11.079						8.74779	69.662	66.146	75.513	67.047	83.157
555.135	25.592							4.56159	18.546	6.352	12.746	8.636	19.174						8.74779	72.125	70.791	68.394	75.394	77.095
555.141	26.795							4.56159	10.88	14.407	6.623	15.163	12.689						8.74779	77.578	78.428	65.978	81.004	87.173
555.148	15.7							4.57803	7.73	20.938	12.414	18.296	13.447						8.74779	61.836	62.107	72.103	77.396	64.395
555.154	22.163							4.57803	13.932	20.029	12.127	15.136	12.928						8.74779	83.2	76.64	81.971	70.508	76.438
555.161	22.94							4.59453	22.85	15.689	14.254	17.489	19.604						8.74779	69.868	69.228	72.648	86.012	82.617
555.167	26.695							4.61108	11.276	12.412	13.556	24.296	10.069						8.74779	80.698	68.41	74.606	69.592	65.009
555.173	23.853							4.61108	17.755	21.894	10.338	18.021	15.426						8.74779	64.575	72.239	67.987	66.808	77.707
555.18	26.787							4.61108	14.476	19.084	15.003	18.708	19.561						8.74779	80.172	65.088	67.566	67.654	79.654
555.186	16.932							4.61108	14.032	22.078	10.326	8.33	13.534						8.74779	73.742	66.637	71.945	73.404	81.399
555.192	20.572							4.61108	25.872	21.658	10.214	15.326	14.799						8.74779	80.602	74.088	77.289	71.644	69.866
555.199	20.807							4.6277	25.348	21.785	11.242	15.334	15.147						8.81243	70.149	78.183	68.994	79.399	80.808
555.205	27.525							4.6277	13.481	15.377	6.596	22.065	23.049						8.81243	62.362	65.565	71.001	72.315	77.422
555.212	28.987							4.64438	16.59	19.136	16.542	16.931	15.389						8.81243	81.678	58.188	76.389	76.734	73.809
555.218	31.466							4.64438	18.35	11.921	13.368	13.558	17.317						8.81243	83.383	70.573	80.43	66.588	80.047
555.224	27.706							4.64438	18.191	27.018	12.631	14.221	12.252						8.81243	78.993	72.644	74.697	73.929	79.362
555.231	25.916							4.64438	22.506	14.997	11.483	14.977	17.82						8.81243	69.993	65.147	82.714	74.033	74.662
555.237	29.035							4.64438	19.868	13.536	14.167	16.628	8.449						8.81243	66.925	75.727	80.248	76.912	68.5
555.244	26.098							4.64438	19.926	20.433	8.183	18.358	13.018						8.81243	73.6	74.788	75.724	72.68	78.401
555.25	20.388							4.64438	21.883	19.973	9.262	15.36	14.369						8.81243	58.596	73.181	81.501	67.243	85.852
555.257	27.268							4.66111	18.577	12.458	13.827	9.726	15.826						8.87758	69.765	60.899	75.732	73.849	76.192
555.263	26.915							4.66111	22.615	17.63	12.257	12.767	11.308						8.87758	61.262	66.523	78.851	77.304	83.557
555.269	21.638							4.66111	14.152	15.318	14.452	15.582	11.175						8.87758	63.532	67.94	72.153	82.362	83.145
555.276	24.401							4.67791	16.787	12.867	18.424	17.793	12.445						8.87758	69.358	68.327	77.817	68.665	79.76
555.282	27.313							4.69477	14.331	14.415	11.548	10.304	11.662						8.87758	71.927	70.912	79.24	79.537	88.327
555.289	22.245							4.69477	20.671	9.278	10.111	19.145	15.253						8.87758	70.045	76.57	76.395	72.016	76.645
555.295	20.706							4.69477	10.589	6.09	17.901	14.357	15.28						8.87758	72.967	71.773	82.242	75.069	70.621
555.301	26.193							4.69477	18.963	11.664	21.223	17.751	11.342						8.87758	72.108	69.327	73.188	71.051	77.179
555.307	28.412							4.69477	18.473	17.656	12.042	13.189	13.748						8.87758	70.316	73.754	76.895	81.24	77.487
555.313	25.539							4.7117	19.868	10.09	12.389	12.702	17.735						8.87758	71.382	67.195	69.668	78.855	77.109
555.32	21.802							4.7117	14.563	8.701	17.924	13.553	20.849						8.87758	79.866	78.232	73.32	70.598	73.899
555.326	22.694							4.7117	16.322	9.784	19.019	9.74	17.465						8.94324	77.414	62.927	72.863	66.552	80.433
555.333	29.003							4.72868	15.387	11.606	11.163	15.133	10.687						8.94324	71.964	74.4	69.992	70.135	82.872
555.339	29.37							4.72868	18.889	13.169	15.627	7	5.731						8.94324	67.13	70.903	76.41	83.381	74.316
555.345	24.791							4.72868	11.995	9.606	16.472	17.669	16.541						8.94324	70.792	77.248	80.137	76.698	76.334
555.352	23.563							4.72868	13.194	22.235	11.569	18.687	13.141						8.94324	67.272	74.731	82.707	75.637	83.952
555.358	26.028							4.72868	19.212	11.836	9.886	14.284	21.88						8.94324	70.757	78.508	77.863	77.469	78.04
555.365	24.508							4.72868	12.84	17.401	9.393	8.334	10.051						8.94324	75.212	74.065	81.521	69.2	85.672
555.371	25.279							4.72868	15.974	13.924	18.228	9.683	15.171						8.94324	70.826	66.624	81.511	71.572	76.57
555.378	24.097							4.72868	8.044	23.145	9.244	12.054	13.915						9.00941	75.836	75.503	80.536	73.09	82.331
555.384	23.11							4.72868	19.875	12.542	9.735	10.754	18.002						9.00941	82.141	69.382	78.767	79.724	72.832
555.39	20.802							4.74573	11.184	10.656	13.546	11.398	8.69						9.00941	64.226	76.587	64.974	76.328	73.586
555.397	24.697							4.74573	13.145	13.12	10.809	9.831	15.267						9.00941	69.187	66.418	74.591	74.155	79.206
555.403	22.533							4.74573	9.496	14.156	13.521	15.852	10.525						9.00941	77.068	70.567	78.191	70.815	81.113
555.412	17.54							4.74573	15.98	21.429	8.953	12.426	19.886						9.00941	78.143	77.564	79.885	69.172	84.455
555.416	17.044							4.74573	14.505	17.069	14.93	14.448	15.31						9.00941	70.858	68.286	75.673	70.487	76.357
555.422	24.966							4.76284	10.797	17.99	11.941	11.935	18.887						9.00941	78.309	69.205	81.104	74.731	72.369
555.429	21.34							4.76284	10.771	17.493	2.749	8.377	17.323						9.00941	77.473	67.789	78.871	76.518	76.8
555.435	22.345							4.76284	11.597	18.734	8.896	15.332	14.938						9.00941	70.278	71.69	73.309	73.39	72.01
555.442	28.904							4.76284	12.668	20.133	10.763	16.064	18.997						9.00941	69.468	78.974	85.471	81.92	86.645
555.448	26.143							4.76284	6.407	18.127	16.053	13.106	10.286						9.07611	73.381	75.639	73.405	78.597	80.548
555.455	29.136							4.76284	11.705	4.496	12.242	13.607	11.533						9.07611	65.981	70.605	65.452	76.358	84.008
555.461	28.181							4.76284	16.003	10.117	22.647	16.029	15.612						9.07611	81.013	77.241	85.091	74.432	77.947
555.468	28.728							4.76284	10.225	21.613	12.545	17.015	13.878						9.07611	73.683	73.875	79.152	80.601	82.876
555.474	18.246							4.78001	7.772	20.153	16.331	12.387	10.453						9.07611	77.31	69.967	76.723	74.319	72.108
555.48	20.527							4.78001	12.23	10.186	14.405	11.968	14.007						9.07611	61.108	71.945	69.702	67.936	75.263
555.487	29.185							4.78001	23.539	22.34	18.321	8.215	19.585						9.07611	79.965	73.548	75.548	65.914	85.277
555.493	28.96							4.79724	17.495	18.982	18.267	10.729	12.816						9.07611	80.019	73.752	71.099	73.24	78.117
555.5	22.212							4.79724	20.476	24.661	19.115	14.943	12.019						9.07611	74.593	71.313	75.227	70.104	71.09
555.506	30.737							4.81454	15.611	19.681	15.93	10.313	10.533						9.07611	74.532	73.053	64.146	74.452	82.992
555.512	23.273							4.81454	16.732	21.126	10.251	8.279	11.279						9.07611	71.755	83.276	75.341	65.838	73.113
555.519	25.841							4.81454	11.831	21.869	15.53	8.23	13.198						9.07611	78.651	73.259	71.173	76.16	72.677
555.525	31.495							4.81454	14.561	12.391	13.511	11.899	11.55						9.07611	78.839	73.505	76.466	62.795	72.861
555.532	22.299							4.81454	16.507	16.144	12.256	18.066	10.067						9.07611	68.88	76.99	71.349	76.349	84.43
555.538	18.302							4.81454	13.344	20.525	15.409	24.213	13.938						9.14333	77.885	68.199	71.182	71.473	85.618
555.544	16.465							4.81454	13.818	16.83	12.492	16.608	10.507						9.14333	71.554	72.415	75.108	74.457	75.87
555.551	21.61							4.81454	13.326	21.055	12.813	16.948	18.052						9.14333	77.87	72.881	81.672	77.246	87.227
555.557	28.998							4.81454	22.306	18.497	14.862	21.564	20.83						9.14333	74.547	61.497	82.986	77.853	85.343
555.564	23.942							4.81454	12.472	19.311	13.602	11.297	14.81						9.14333	75.29	73.682	72.783	77.061	72.35
555.57	25.938							4.8319	5.147	18.836	12.573	18.37	18.404						9.14333	80.618	73.359	68.28	82.54	78.457
555.577	28.316							4.8319	18.963	19.425	19.979	12.461	15.869						9.14333	81.63	74.477	81.94	78.36	85.57
555.583	30.299							4.8319	9.367	5.28	14.328	13.035	14.503						9.21108	67.404	64.491	77.144	70.156	72.335
555.589	26.387							4.84933	16.507	18.352	16.231	19.923	19.219						9.21108	82.649	73.361	85.689	87.902	76.449
555.596	24.235							4.86682	14.679	13.096	14.256	16.401	18.62						9.21108	77.908	79.74	79.072	74.455	84.606
555.602	25.44							4.86682	11.972	19.373	18.54	22.406	13.429						9.21108	79.655	62.4	73.411	75.349	76.909
555.61	27.071							4.88437	16.983	17.009	11.624	12.073	10.554						9.21108	80.147	77.428	70.337	76.243	80.974
555.615	26.893							4.88437	15.595	19.193	17.591	18.201	12.608						9.21108	72.43	75.615	85.556	67.134	88.76
555.621	15.518							4.88437	14.431	17.889	13.223	19.024	11.068						9.21108	73.356	79.617	77.554	80.541	81.626
555.628	24.976							4.88437	10.172	20.912	20.009	14.512	19.116						9.21108	87.891	81.071	82.546	76.18	85.027
555.634	21.085							4.88437	15.589	11.436	21.778	14.885	17.146						9.21108	75.302	66.13	82.658	76.836	87.61
555.641	26.84							4.90199	20.034	21.137	13.585	20.754	14.11						9.21108	75.522	75.993	80.948	71.436	78.163
555.647	26.925							4.90199	8.685	21.259	20.009	17.367	25.544						9.27937	62.883	75.054	79.222	71.19	86.237
555.653	25.569							4.91967	19.323	11.456	11.7	22.546	4.882						9.27937	76.194	72.112	69.516	65.404	86.801
555.66	26.578							4.93742	12.887	19.678	10.777	14.056	12.314						9.27937	79.244	82.377	74.912	78.554	86.47
555.665	22.781							4.93742	18.072	19.531	12.676	19.232	17.724						9.27937	73.34	77.183	79.624	82.32	79.548
555.672	23.621							4.93742	15.107	12.638	17.861	18.908	10.852						9.27937	78.226	81.755	80.155	79.611	80.492
555.678	28.177							4.95523	15.023	23.247	9.847	17.145	11.208						9.27937	79.767	77.549	74.049	80.713	84.072
555.685	25.681							4.95523	18.085	17.359	16.145	16.375	15.073						9.27937	72.937	80.156	72.227	86.181	77.382
555.691	28.076							4.95523	15.951	14.865	14.525	13.451	14.302						9.27937	73.277	71.364	70.783	78.622	76.483
555.697	24.803							4.95523	7.997	17.947	16.685	15.564	19.201						9.27937	68.22	75.713	72.022	79.901	71.921
555.704	32.817							4.97311	13.545	8.417	12.615	12.768	13.763						9.27937	83.103	66.344	73.704	74.201	74.854
555.71	30.491							4.97311	12.389	20.249	11.959	21.073	16.958						9.3482	70.15	73.883	85.234	72.584	73.464
555.717	22.346							4.97311	14.458	16.041	20.903	18.441	19.637						9.3482	80.382	73.161	76.053	67.858	77.547
555.723	27.097							4.97311	16.043	21.093	17.202	10.817	13.089						9.3482	84.794	79.187	73.599	77.36	80.576
555.73	28.584							4.97311	14.747	14.21	13.993	17.378	23.525						9.3482	81.938	63.299	72.187	74.203	78.376
555.736	27.176							4.97311	15.22	24.259	14.617	7.81	19.989						9.3482	75.689	72.215	80.482	79.064	76.016
555.742	21.324							4.97311	13.054	14.365	7.842	24.93	10.831						9.3482	69.049	84.11	77.493	84.79	84.033
555.749	22.18							4.97311	14.097	16.656	7.094	15.336	9.709						9.3482	83.587	71.776	70.158	74.914	80.502
555.755	26.749							4.97311	13.814	15.533	14.352	15.008	21.459						9.3482	66.499	84.276	71.388	82.726	77.995
555.762	29.226							4.97311	14.199	15.501	11.165	19.355	15.174						9.3482	90.423	77.498	74.672	70.322	77.571
555.768	25.429							4.99105	10.575	12.323	16.647	15.651	12.624						9.3482	75.79	69.558	77.827	77.491	83.141
555.775	23.812							4.99105	13.13	15.57	13.733	18.335	13.237						9.41757	73.212	77.552	78.789	78.549	91.416
555.781	21.324							4.99105	14.552	16.055	10.286	16.939	12.505						9.41757	74.785	72.382	80.934	72.85	78.677
555.787	23.415							5.00906	11.146	11.488	19.701	16.713	13.653						9.41757	73.991	73.099	86.019	71.433	78.908
555.794	27.807							5.00906	12.384	14.427	20.165	20.136	16.235						9.41757	73.63	68.991	84.594	94.677	84.376
555.8	26.813							5.00906	15.177	17.863	20.097	7.551	18.988						9.41757	70.655	70.988	80.157	87.322	84.21
555.807	27.499							5.00906	13.195	17.481	19.656	11.631	15.825						9.41757	81.772	77.729	65.994	104.386	76.887
555.813	21.74							5.02713	11.447	12.147	8.717	19.989	10.142						9.41757	71.043	68.457	70.311	98.831	79.788
555.819	25.635							5.02713	16.482	24.621	15.086	12.359	11.594						9.41757	87.528	71.551	79.307	97.245	78.385
555.826	13.983							5.02713	10.225	17.205	15.848	11.694	9.387						9.46996	81.092	71.809	87.643	111.2	80.983
555.832	23.114							5.02713	7.775	14.061	8.167	12.588	15.737						9.46996	70.535	64.312	77.695	100.287	79.752
555.839	23.922							5.02713	17.255	19.165	10.793	19.293	18.741						9.46996	69.956	67.776	81.415	92.19	86.053
555.845	25.324							5.02713	18.527	19.942	18.326	13.343	12.378						9.46996	80.873	69.387	80.154	91.131	79.794
555.852	19.181							5.02713	13.331	25.678	8.298	2.033	23.224						9.46996	85.641	78.898	70.705	95.467	76.15
555.858	22.22							5.02713	20.101	13.557	12.183	17.136	10.087						9.46996	86.702	74.575	77.765	91.583	81.545
555.864	21.373							5.02713	11.238	20.332	7.111	17.288	22.025						9.46996	75.384	84.829	78.38	87.795	81.705
555.871	20.774							5.02713	17.521	16.878	21.262	12.945	15.113						9.46996	84.513	83.635	76.654	93.184	87.35
555.877	23.647							5.04527	10.732	16.905	17.063	11.789	20.428						9.52266	78.984	73.664	72.181	92.78	71.252
555.884	26.928							5.04527	17.148	20.188	15.969	21.779	16.345						9.52266	71.602	74.471	84.72	107.991	80.928
555.89	21.675							5.04527	15.959	29.264	8.479	14.715	12.692						9.52266	79.589	75.276	88.251	98.159	80.91
555.896	24.972							5.04527	17.104	9.55	14.315	11.105	15.447						9.52266	84.527	75.964	89.395	99.997	77.259
555.903	22.379							5.04527	20.919	18.991	6.922	20.378	14.509						9.52266	70.109	70.947	83.502	98.482	84.996
555.909	21.719							5.04527	17.977	12.387	19.727	10.944	12.61						9.52266	68.994	76.022	78.719	99.795	76.845
555.916	25.617							5.04527	15.358	16.318	14.279	25.804	16.541						9.52266	77.057	78.73	75.688	93.917	87.9
555.923	30.636							5.04527	19.889	19.311	20.204	18.184	13.286						9.52266	77.46	86.161	80.911	90.983	73.022
555.929	26.469							5.04527	13.204	17.459	14.324	19.89	13.274						9.52266	77.938	69.497	77.317	94.966	74.342
555.935	26.977							5.04527	14.104	18.471	19.07	18.1	15.679						9.52266	86.134	77.66	77.421	89.756	78.084
555.941	23.617							5.06348	9.457	10.704	9.76	14.41	9.667						9.52266	76.819	77.841	80.421	93.461	85.238
555.948	29.565							5.06348	16.421	19.611	20.054	16.024	16.439						9.57568	71.797	78.782	77.308	98.547	88.984
555.954	26.173							5.06348	9.096	7.669	19.642	28.215	10.386						9.57568	72.4	86.318	85.701	88.686	79.125
555.961	28.79							5.06348	17.321	19.794	17.341	9.81	17.41						9.57568	83.843	79.864	83.144	91.108	79.361
555.967	28.937							5.06348	18.726	15.84	16.161	18.124	14.998						9.57568	83.896	65.776	87.904	95.803	88.823
555.974	25.723							5.06348	8.866	25.872	13.522	19.917	15.464						9.57568	70.885	79.155	76.761	90.055	88.865
555.98	31.217							5.1001	18.823	18.328	20.251	24.86	14.68						9.57568	84.839	77.437	86.963	98.693	81.939
555.986	27.722							5.1001	12.691	11.257	18.171	16.429	13.283						9.57568	80.11	66.167	83.316	92.128	88.58
555.993	30.08							5.1001	12.608	14.692	20.309	24.51	12.785						9.62901	77.848	75.397	76.159	94.004	79.008
555.999	24.495							5.1001	26.619	19.234	17.273	24.155	12.733						9.62901	82.636	73.164	71.672	92.43	82.054
556.006	33.127							5.1001	15.763	14.37	10.408	16.341	9.844						9.62901	79.376	85.272	75.273	84.777	86.504
556.012	26.106							5.11851	15.321	19.398	19.051	16.808	17.155						9.62901	69.407	83.45	80.812	85.016	73.066
556.018	23.738							5.11851	15.431	18.453	16.727	10.701	6.046						9.62901	68.871	77.018	79.376	93.133	82.095
556.027	20.993							5.11851	19.407	17.217	12.545	17.574	13.536						9.62901	90.299	71.767	78.69	86.467	81.391
556.031	30.597							5.13699	18.72	22.506	15.031	19.503	12.163						9.62901	69.105	78.87	78.438	95.651	87.817
556.038	17.846							5.13699	27.554	17.405	17.884	17.77	14.493						9.62901	66.753	66.641	94.267	92.829	81.061
556.044	23.645							5.13699	13.194	16.436	13.285	14.931	8.028						9.62901	80.52	75.646	94.956	104.925	85.953
556.05	24.33							5.13699	18.035	22.967	16.645	18.947	18.873						9.62901	78.664	74.606	82.298	95.567	73.311
556.056	25.586							5.13699	10.465	17.604	19.037	14.623	18.904						9.62901	78.787	79.135	83.093	90.893	81.176
556.062	29.622							5.13699	18.353	23.204	14.769	11.777	15.205						9.62901	75.926	74.756	80.069	99.705	82.425
556.069	31.501							5.13699	17.269	24.316	8.198	18.612	14.246						9.68266	75.962	67.844	90.325	91.427	77.779
556.075	24.023							5.13699	21.825	21.211	18.343	11.731	15.628						9.68266	80.843	75.006	84.74	78.971	76.593
556.082	18.891							5.13699	17.492	21.786	12.353	24.026	14.654						9.68266	79.413	74.283	80.421	93.647	92.398
556.088	24.944							5.15553	13.985	23.976	14.351	19.835	17.824						9.68266	78.081	82.695	81.613	88.433	86.552
556.094	22.133							5.15553	16.403	18.332	8.225	13.019	17.948						9.68266	76.448	67.43	78.312	105.575	82.844
556.101	23.656							5.17414	18.433	25.892	16.336	21.577	20.11						9.68266	79.373	68.291	75.574	100.328	86.936
556.107	27.861							5.17414	19.549	17.556	17.475	17.937	13.554						9.73663	76.273	75.816	76.594	96.232	83.818
556.114	24.502							5.17414	14.119	11.068	15.117	23.804	11.358						9.73663	80.874	76.956	87.582	96.232	80.201
556.12	29.127							5.17414	16.013	25.227	19.462	19.496	20.958						9.73663	85.475	71.281	75.944	92.512	84.411
556.127	21.327							5.17414	18.639	28.466	18.615	18.758	12.805						9.73663	63.642	83.5	91.759	88.024	78.165
556.133	29.77							5.19283	12.017	19.005	11.793	28.875	8.307						9.73663	67.506	85.902	67.781	100.23	81.136
556.139	31.07							5.19283	18.838	19.152	23.299	21.594	20.071						9.73663	75.489	75.155	74.942	94.35	81.286
556.146	21.555							5.19283	18.593	19.552	10.611	25.917	8.036						9.79092	84.931	71.191	76.879	94.114	84.829
556.152	23.006							5.19283	15.012	20.201	11.044	11.009	9.54						9.79092	68.901	80.22	93.944	81.966	87.894
556.159	24.741							5.19283	16.708	12.182	17.41	25.547	12.074						9.79092	88.076	75.072	69.075	94.682	83.618
556.165	25.471							5.19283	10.154	20.057	15.201	14.32	12.214						9.79092	72.686	83.384	88.524	91.241	81.42
556.171	22.663							5.19283	18.972	19.023	12.48	16.352	12.299						9.79092	72.804	77.948	85.769	97.401	82.693
556.178	22.609							5.19283	14.339	21.016	18.298	21.783	16.961						9.79092	77.764	73.758	75.05	94.048	72.046
556.184	24.499							5.21158	13.524	22.567	15.013	20.419	20.413						9.79092	77.241	79.961	76.238	96.664	84.63
556.191	22.974							5.21158	15.5	15.35	16.309	22.606	17.171						9.79092	69.379	75.478	69.909	99.207	90.543
556.197	22.158							5.21158	14.842	18.079	11.24	15.761	16.622						9.79092	69.924	78.179	73.401	101.392	83.06
556.204	22.587							5.2304	12.966	16.9	14.467	16.501	14.495						9.79092	75.755	75.028	88.773	100.077	81.913
556.21	24.745							5.2304	21.843	20.055	15.911	15.289	22.053						9.79092	70.815	83.629	78.158	88.725	84.33
556.216	22.414							5.2304	19.435	19.397	19.415	16.447	13.748						9.84554	83.618	83.216	76.947	87.941	75.512
556.223	22.388							5.2304	20.515	16.239	15.807	17.15	11.08						9.84554	76.905	81.934	70.459	99.826	80.171
556.229	25.528							5.2304	14.438	13.232	12.672	23.885	13.307						9.84554	72.238	90.594	75.852	98.985	77.636
556.236	13.413							5.2304	13.475	22.833	12.104	17.827	16.561						9.84554	72.568	83.06	72.67	98.922	91.061
556.242	24.181							5.24928	19.915	15.365	17.722	15.025	16.02						9.84554	78.477	83.23	73.989	93.525	83.065
556.248	21.973							5.24928	17.155	22.239	20.051	18.119	15.216						9.84554	89.716	78.595	73.347	103.975	77.545
556.255	22.508							5.24928	23.544	23.649	15.955	19.929	17.355						9.90049	80.417	72.933	84.202	99.751	75.711
556.261	29.499							5.24928	19.888	14.214	15.395	9.883	11.905						9.90049	73.8	87.281	77.773	85.051	88.155
556.268	24.766							5.26824	20.59	10.988	12.655	11.78	11.13						9.90049	71.561	94.208	82.846	96.314	81.681
556.274	19.104							5.26824	18.271	20.99	14.7	17.174	15.386						9.90049	74.566	85.966	75.28	94.145	81.843
556.281	27.862							5.28727	16.699	16.614	11.709	17.544	9.387						9.90049	75.247	86.995	73.903	92.2	92.233
556.287	25.916							5.30637	24.78	16.358	20.376	14.242	18.65						9.90049	73.919	86.895	71.686	99.973	86.747
556.294	16.692							5.30637	14.56	15.091	17.013	18.208	10.759						9.90049	76.997	81.817	74.082	97.953	100.968
556.3	24.719							5.30637	17.363	17.779	13.759	14.565	16.711						9.90049	78.286	78.238	79.163	87.873	78.808
556.306	18.126							5.30637	14.239	17.139	19.535	16.881	11.218						9.90049	78.721	87.964	79.886	91.182	86.73
556.313	25.353							5.32554	12.801	26.475	24.705	11.471	13.151						9.95577	79.405	87.356	78.813	100.404	83.118
556.319	24.503							5.32554	12.864	8.324	8.92	14.005	7.592						9.95577	85.69	79.904	76.903	92.173	78.359
556.326	19.174							5.34478	19.356	18.084	14.013	12.145	16.889						9.95577	71.57	78.296	80.359	82.581	85.084
556.334	21.227							5.34478	18.546	13.512	13.719	13.264	16.015						9.95577	81.852	78.82	67.26	103.539	79.406
556.338	22.626							5.34478	20.183	21.573	19.202	9.98	14.979						9.95577	90.65	81.255	76.188	96.948	88.236
556.345	23.966							5.34478	28.288	19.343	20.46	13.752	21.4						9.95577	71.34	73.278	87.731	110.225	83.346
556.351	21.066							5.34478	16.241	28.161	17.078	13.069	13.606						9.95577	83.004	74.593	80.468	100.61	78.583
556.357	22.174							5.34478	14.94	20.903	10.934	16.889	5.969						10.0114	74.566	68.625	80.846	91.484	84.792
556.364	20.073							5.34478	10.392	17.92	15.58	18.831	15.78						10.0114	84.691	77.748	78.616	100.557	88.265
556.37	17.045							5.34478	18.43	16.161	24.665	13.961	9.105						10.0114	73.145	71.976	80.925	105.155	80.864
556.377	25.727							5.36409	15.978	20.912	23.09	14.539	12.47						10.0114	79.435	78.738	78.561	97.863	80.401
556.383	21.686							5.36409	17.252	12.165	24.102	14.708	11.465						10.0114	81.475	87.488	84.338	94.579	79.871
556.39	23.905							5.36409	20.658	15.065	10.959	16.427	11.716						10.0114	71.144	76.882	68.772	86.847	92.108
556.396	27.463							5.38347	17.41	9.751	12.749	16.438	10.376						10.0114	70.205	74.215	79.812	92.972	84.395
556.402	22.155							5.38347	16.321	13.734	16.097	18.917	13.258						10.0114	80.188	79.275	70.495	94.171	92.739
556.409	22.667							5.38347	20.411	19.259	20.479	16.531	17.456						10.0673	79.942	73.924	82.671	99.201	96.413
556.415	24.02							5.38347	19.604	18.535	10.569	10.684	16.344						10.0673	82.134	69.383	83.614	97.411	86.779
556.421	22.478							5.38347	17.613	16.201	16.605	14.327	19.139						10.0673	84.073	73.953	83.287	105.142	85.434
556.428	24.737							5.40292	14.777	18.001	23.146	8.11	10.086						10.0673	80.535	84.208	79.606	101.477	90.892
556.434	22.649							5.40292	19.996	19.094	17.857	17.752	20.203						10.0673	86.59	73.175	84.504	90.755	86.912
556.441	21.163							5.42244	22.951	24.555	14.763	14.308	15.433						10.0673	83.023	73.87	82.988	96.569	85.929
556.447	20.886							5.42244	17.807	16.046	19.273	25.878	20.108						10.0673	90.312	82.548	66.244	88.174	85.661
556.454	20.113							5.42244	13.732	10.467	14.449	15.621	18.085						10.0673	73.727	66.378	70.004	107.423	79.237
556.46	24.229							5.42244	10.444	16.275	10.877	20.742	17.132						10.0673	74.103	72.171	83.678	101.064	78.946
556.466	28.962							5.42244	26.207	14.621	15.538	13.823	24.647						10.1236	81.52	76.159	84.896	101.546	74.835
556.473	30.112							5.42244	18.436	10.783	15.968	19.301	18.127						10.1236	83.948	78.013	95.398	99.83	89.691
556.479	24.332							5.42244	19.837	12.285	10.679	13.523	18.969						10.1236	75.863	82.329	79.136	100.072	87.015
556.486	24.519							5.42244	24.584	21.877	13.467	16.411	19.884						10.1236	72.931	92.415	81.892	104.247	92.659
556.492	26.239							5.44204	24.699	22.682	17	18.329	11.664						10.1236	79.744	80.21	79.71	94.492	89.578
556.498	22.603							5.44204	8.852	14.818	12.788	18.33	15.394						10.1236	83.093	83.21	83.086	109.527	78.516
556.505	27.368							5.44204	8.521	19.827	13.197	14.659	13.851						10.1236	74.926	77.676	87.544	92.982	89.431
556.511	23.887							5.46171	18.664	23.191	14.474	10.721	23.615						10.1802	77.748	87.338	85.951	106.874	85.438
556.518	25.323							5.46171	14.757	16.436	12.615	18.636	20.751						10.1802	75.469	80.922	79.194	96.222	84.107
556.524	27.468							5.48145	12.753	17.04	12.49	11.634	15.452						10.1802	81.09	73.107	89.754	107.245	74.643
556.531	26.677							5.48145	21.476	12.377	16.864	22.265	17.479						10.1802	87.81	76.303	73.739	94.234	83.322
556.537	24.804							5.48145	18.578	18.106	17.663	16.812	20.873						10.1802	86.066	79.303	75.835	92.267	75.829
556.543	26.941							5.48145	16.153	11.522	18.313	17.055	14.534						10.1802	82.55	79.659	91.02	100.646	80.905
556.55	30.05							5.50127	8.87	12.034	17.33	15.775	22.686						10.1802	83.864	78.453	87.072	109.96	91.925
556.555	27.533							5.50127	21.779	16.018	12.761	11.963	22.098						10.1802	79.06	79.449	80.58	101.681	79.357
556.562	22.322							5.50127	15.252	17.276	17.83	6.277	19.419						10.1802	82.31	77.761	84.416	96.046	87.562
556.568	20.126							5.52115	20.022	25.575	9.813	17.937	18.742						10.1802	73.641	76.531	78.837	96.854	84.31
556.574	20.673							5.52115	15.721	16.6	12.326	10.771	13.471						10.1802	80.279	75.855	73.744	98.756	89.254
556.581	28.819							5.54111	22.272	19.254	14.814	21.39	16.743						10.2372	84.035	83.023	75.175	100.476	82.538
556.587	21.223							5.55112	14.299	11.31	12.581	26.302	22.84						10.2372	76.007	81.204	83.492	107.832	83.593
556.594	25.502							5.55112	22.088	20.801	10.691	17.729	15.544						10.2372	67.136	81.839	87.492	101.113	90.308
556.6	23.973							5.56115	14.014	13.469	9.598	22.069	12.802						10.2372	73.567	77.808	81.967	104.381	81.72
556.607	25.687							5.56115	24.55	22.702	12.019	19.903	19.887						10.2372	76.376	72.194	82.926	97.071	75.511
556.613	29.387							5.57119	12.213	15.214	12.57	19.357	13.946						10.2372	80.308	71.131	78.814	105.846	84.98
556.619	27.475							5.57119	22.909	11.313	15.992	11.571	6.64						10.2945	81.721	74.441	88.205	105.423	89.456
556.626	23.962							5.57119	15.41	18.141	19.042	20.94	12.523						10.2945	73.915	82.593	77.142	105.402	91.489
556.634	24.955							5.57119	21.012	17.887	11.613	15.119	15.534						10.2945	73.905	63.991	88.229	97.668	82.102
556.639	14.581							5.57119	18.565	16.236	13.098	11.553	14.7						10.2945	83.736	75.434	82.933	109.97	82.288
556.645	22.48							5.57119	16.652	12.68	10.679	21.21	11.38						10.2945	74.192	72.51	92.167	95.136	79.585
556.652	13.827							5.57119	19.926	15.674	20.093	20.088	8.002						10.2945	80.6	87.758	112.108	99.011	79.508
556.658	29.66							5.57119	24.57	14.981	7.828	23.352	10.932						10.2945	72.166	71.427	109.352	89.762	94.314
556.664	27.675							5.58126	10.678	11.505	14.094	11.184	7.113						10.2945	83.737	72.378	101.749	102.946	86.586
556.671	21.082							5.58126	23.197	5.907	9.271	17.592	7.689						10.2945	72.269	72.296	106.573	93.352	88.589
556.677	16.295							5.59134	17.675	10.482	14.024	12.078	5.593						10.2945	74.958	80.566	103.986	96.673	84.805
556.684	21.004							5.59134	19.566	8.942	18.739	8.896	14.263						10.3521	84.078	90.893	90.773	92.199	83.192
556.69	25.402							5.61156	14.128	16.171	17.028	14.45	15.19						10.3521	89.594	74.583	105.588	91.677	101.464
556.696	23.7							5.61156	15.624	18.653	20.872	14.911	15.059						10.3521	76.593	80.909	95.733	88.956	83.627
556.703	23.084							5.61156	21.55	17.751	11.831	15.528	18.239						10.3521	82.21	73.748	105.829	102.054	89.828
556.709	22.043							5.61156	10.318	23.406	15.618	16.458	18.096						10.3521	73.221	71.254	91.751	107.362	88.022
556.716	31.103							5.6217	13.526	21.354	7.715	12.402	13.15						10.3521	88.511	74.211	100.829	105.393	89.608
556.722	29.442							5.6217	29.941	15.659	8.841	21.237	16.392						10.3521	82.349	81.778	96.042	107.579	82.591
556.729	25.838							5.6217	28.554	19.273	5.833	20.936	15.187						10.3521	77.681	72.351	99.17	88.834	96.005
556.735	18.981							5.63185	16.651	20.858	14.57	15.181	10.875						10.3521	75.204	78.976	94.544	99.68	83.845
556.741	23.843							5.63185	26.636	15.098	14.372	15.594	19.367						10.3521	68.954	76.126	103.307	99.197	79.059
556.748	27.833							5.63185	29.45	17.067	15.567	17.469	11.468						10.3521	82.455	78.387	100.704	90.46	83.613
556.754	18.733							5.63185	19.802	13.323	13.196	14.51	18.99						10.3521	84.134	73.967	99.85	102.202	79.976
556.761	19.322							5.63185	23.374	21.153	15.6	9.56	20.06						10.4101	82.628	88.609	95.602	94.863	89.802
556.767	17.63							5.63185	16.549	20.611	14.849	15.987	19.577						10.4101	82.634	90.058	92.707	97.335	85.474
556.773	23.534							5.63185	21.716	16.645	12.456	15.614	7.092						10.4101	84.796	91.911	100.936	98.594	84.976
556.78	24.546							5.63185	18.831	21.742	12.993	14.641	12.315						10.4101	77.468	79.785	108.121	97.599	84.161
556.786	22.228							5.63185	14.823	17.57	9.628	15.45	9.004						10.4101	78.613	81.926	102.832	94.194	82.756
556.793	28.556							5.64203	18.427	22.557	13.38	12.044	16.632						10.4685	71.861	81.534	103.355	95.196	72.716
556.799	26.469							5.64203	30.041	27.247	17.576	19.007	18.576						10.4685	84.018	75.753	104.229	96.349	86.954
556.805	21.539							5.64203	19.435	19.471	12.257	10.372	18.954						10.4685	81.051	84.798	105.083	98.773	87.593
556.812	20.208							5.64203	21.26	19.891	18.092	21.393	24.753						10.4685	85.053	82.899	111.381	90.755	92.75
556.818	25.721							5.64203	30.298	12.583	17.076	17.614	19.922						10.4685	79.024	81.144	94.934	92.439	84.643
556.825	26.923							5.64203	20.571	11.566	10.045	13.627	19.111						10.4685	74.213	87.729	105.045	109.184	87.171
556.831	26.425							5.64203	16.445	9.977	7.863	16.931	19.202						10.4685	78.27	72.227	105.549	103.193	88.658
556.838	16.665							5.64203	12.825	17.422	12.852	11.922	19.038						10.4685	85.13	82.874	104.016	102.544	83.342
556.844	23.665							5.64203	14.775	14.969	14.874	15.936	21.112						10.4685	87.63	71.154	102.573	100.434	86.354
556.85	19.664							5.64203	11.967	10.746	9.918	29.051	17.457						10.4685	84.225	71.575	107.535	100.976	83.741
556.857	32.194							5.64203	26.067	16.026	10.28	14.816	24.902						10.5272	81.465	75.377	96.822	101.191	78.237
556.863	30.51							5.65222	3.555	16.274	17.475	16.076	16.37						10.5272	69.908	83.958	104.956	110.102	81.138
556.87	24.931							5.65222	26.976	19.563	10.491	18.711	19.201						10.5272	62.573	94.817	98.409	97.657	81.254
556.876	22.986							5.65222	17.224	15.154	16.792	14.991	13.096						10.5272	72.347	84.157	97.274	103.412	85.628
556.883	20.988							5.65222	21.55	18.46	12.846	12.687	15.531						10.5272	78.531	75.513	106.927	104.509	83.354
556.889	28.154							5.67267	7.407	26.455	23.128	18.57	21.087						10.5272	79.124	84.191	97.173	92.383	81.797
556.895	25.049							5.67267	22.678	12.692	12.96	16.176	25.851						10.5272	85.956	81.056	101.423	94.146	81.066
556.902	28.558							5.68292	19.486	18.377	21.588	23.322	16.29						10.5863	79.323	75.406	92.306	107.658	83.425
556.908	22.574							5.68292	6.924	17.413	14.682	14.547	20.087						10.5863	78.296	78.586	104.637	101.332	87.629
556.915	25.079							5.68292	3.945	20.841	8.497	14.901	15.105						10.5863	84.185	78.774	107.766	95.075	86.181
556.921	30.455							5.68292	15.446	16.268	19.206	20.706	12.245						10.5863	81.434	82.066	92.54	103.334	91.925
556.927	24.019							5.68292	20.813	11.072	13.526	21.72	17.959						10.5863	81.223	83.773	94.832	103.836	87.578
556.933	20.186							5.68292	9.781	8.951	12.878	21.902	16.074						10.5863	86.438	82.38	97.879	108.68	81.738
556.939	19.689							5.68292	11.579	17.501	22.949	22.202	13.159						10.5863	79.365	82.837	107.127	91.784	89.842
556.946	23.307							5.68292	11.865	15.789	10.807	26.23	12.438						10.5863	82.157	89.543	101.513	93.054	86.056
556.952	19.174							5.68292	16.339	12.529	16.638	16.219	18.635						10.5863	85.329	80.916	102.376	103.439	85.638
556.959	23.041							5.68292	11.098	18.435	10.779	22.61	24.988						10.5863	81.185	83.511	112.815	105.942	81.637
556.965	19.136							5.68292	18.205	20.839	21.049	19.295	14.083						10.6457	79.007	76.738	110.408	95.852	90.028
556.971	25.873							5.68292	9.239	10.882	16.609	17.318	27.595						10.6457	81.366	80.832	111.666	100.6	87.347
556.978	24.421							5.68292	14.831	20.865	15.247	18.727	19.621						10.6457	77.239	82.676	105.354	91.3	78.945
556.984	25.619							5.68292	14.432	10.369	14.394	20.338	17.296						10.6457	93.914	75.929	98.906	91.449	84.174
556.991	26.731							5.68292	17.777	13.963	13.36	17.08	16.61						10.6457	107.071	80.273	111.923	96.176	87.654
556.997	24.312							5.68292	11.339	13.15	11.786	21.641	13.088						10.6457	103.861	76.779	110.363	113.7	78.874
557.004	24.558							5.68292	12.336	16.343	7.863	19.352	13.871						10.6457	106.249	77.282	112.542	113.294	94.92
557.01	21.133							5.69319	13.772	21.623	16.365	12.43	17.935						10.6457	95.063	75.683	99.915	102.33	81.814
557.016	24.57							5.69319	14.392	19.469	24.257	15.679	15.538						10.7055	94.821	78.479	108.02	87.032	88.195
557.023	25.085							5.69319	9.494	19.003	17.107	23.775	12.811						10.7055	97.381	84.322	100.953	104.302	88.056
557.029	26.253							5.69319	13.861	19.184	13.272	15.786	13.059						10.7055	96.944	81.741	104.977	111.947	86.884
557.036	24.935							5.69319	5.937	22.862	9	15.602	16.747						10.7055	105.457	69.646	113.77	104.472	87.005
557.042	24.697							5.69319	11.904	12.781	16.949	16.776	14.674						10.7055	101.376	78.555	98.75	106.781	93.483
557.048	26.988							5.69319	13.699	24.293	14.637	14.159	8.747						10.7055	103.07	86.508	93.974	100.042	87.883
557.055	25.921							5.69319	15.11	17.284	21.157	16.726	22.877						10.7055	110.663	78.4	108.009	108.414	86.516
557.061	25.941							5.69319	10.647	17.596	20.466	21.398	16.837						10.7055	93.695	79.948	96.991	101.594	107.677
557.068	27.927							5.69319	17.784	26.825	21.786	19.245	25.565						10.7055	101.607	75.739	106.698	106.964	105.96
557.074	26.356							5.69319	15.096	19.253	26.238	18.395	17.033						10.7656	100.628	80.065	106.53	97.245	111.655
557.08	22.623							5.69319	15.597	17.409	22.974	11.9	16.224						10.7656	107.791	81.706	103.064	95.969	103.754
557.087	25.447							5.69319	6.876	20.967	18.532	16.076	16.729						10.7656	101.358	89.988	116.77	112.574	114.084
557.093	25.069							5.69319	14.185	23.269	19.104	16.001	23.294						10.7656	97.964	82.408	105.334	91.484	118.253
557.1	25.703							5.69319	13.24	17.623	21.037	15.323	17.449						10.7656	106.702	83.226	110.201	99.95	121.133
557.106	21.936							5.69319	14.612	22.517	21.689	18.842	25.147						10.7656	105.847	77.335	101.6	104.891	114.873
557.113	22.516							5.69319	19.407	18.785	17.404	23.26	26.006						10.7656	101.218	79.009	109.885	105.645	105.621
557.119	28.373							5.69319	18.902	20.919	22.53	15.642	22.145						10.7656	104.281	81.784	109.417	101.247	107.156
557.126	27.571							5.69319	8.61	25.031	14.309	8.002	17.112						10.7656	100.994	73.822	108.648	108.497	117.178
557.132	29.23							5.70348	14.559	14.318	19.743	12.982	26.602						10.7656	106.352	88.866	107.02	92.789	113.563
557.138	21.551							5.70348	11.998	17.673	15.263	11.603	19.609						10.8261	102.048	79.721	98.071	94.88	105.122
557.145	22.74							5.70348	14.125	14.63	28.004	18.022	18.53						10.8261	104.395	84.315	108.655	93.842	103.471
557.153	24.411							5.71379	9.227	18.25	18.371	16.119	14.686						10.8261	108.637	73.818	103.583	93.468	113.245
557.158	23							5.71379	9.512	17.534	20.563	10.704	26.246						10.8261	105.604	91.766	108.089	103.197	116.048
557.164	22.114							5.71379	12.74	20.889	15.591	15.009	10.272						10.8261	111.326	80.157	111.965	97.208	113.763
557.17	27.759							5.71379	14.021	16.393	12.163	14.538	31.292						10.8261	97.583	88.027	102.635	108.368	104.624
557.177	27.884							5.71379	12.091	16.913	15.849	14.575	20.905						10.8261	103.615	76.198	106.87	97.433	109.519
557.183	25.472							5.71379	16.985	13.531	17.787	8.791	23.414						10.8261	113.831	81.699	105.999	91.636	114.616
557.19	22.876							5.71379	9.442	21.499	17.825	19.76	18.451						10.8261	108.38	77.429	109.382	99.792	107.501
557.196	24.471							5.71379	10.455	22.63	17.96	22.136	24.745						10.887	92.829	85.624	90.2	107.492	108.353
557.203	24.306							5.71379	11.575	13.691	16.623	19.339	13.825						10.887	87.451	95.323	99.712	93.853	113.046
557.209	22.34							5.72411	8.807	19.266	16.624	15.751	15.488						10.887	104.414	81.505	108.234	114.693	102.788
557.215	19.382							5.73446	14.462	18.771	20.767	13.483	13.591						10.887	101.861	85.017	111.612	108.876	109.773
557.222	23.313							5.73446	10.835	19.391	18.852	18.782	23.353						10.887	102.332	77.305	106.956	114.713	113.75
557.228	20.737							5.73446	8.261	19.739	16.81	12.768	13.792						10.887	105.132	78.769	112.055	108.008	118.189
557.234	23.97							5.73446	3.746	21.21	18.47	9.696	14.367						10.887	103.451	86.278	98.985	101.202	102.106
557.241	27.65							5.74483	13.434	19.518	18.561	19.519	14.196						10.887	105.029	83.642	99.426	103.727	116.716
557.247	25.141							5.74483	13.031	16.124	4.831	9.139	15.301						10.887	95.697	78.176	106.088	108.306	112
557.254	22.648							5.74483	18.196	22.153	15.683	14.914	18.123						10.887	99.038	80.572	98.938	98.977	112.935
557.262	23.473							5.74483	17.624	16.1	15.746	14.796	14.134						10.887	105.267	88.965	101.952	108.049	114.413
557.267	26.735							5.74483	16.291	10.386	22.402	4.103	14.6						10.887	101.409	86.557	113.97	108.856	117.739
557.273	32.525							5.74483	10.207	23.358	13.489	13.836	7.443						10.9483	104.664	88.269	107.563	90.377	109.628
557.279	23.23							5.74483	7.51	17.392	17.426	17.903	18.842						10.9483	103.908	82.397	113.166	96.753	110.515
557.286	22.745							5.74483	18.022	16.988	11.879	12.917	21.983						10.9483	104.781	87.206	101.711	109.19	116.154
557.292	20.008							5.77604	17.478	19.842	10.731	15.294	6.459						10.9483	95.749	94.977	114.438	96.714	106.785
557.299	28.048							5.78648	19.284	18.987	15.862	16.462	18.424						10.9483	103.337	86.614	93.509	95.623	112.635
557.304	19.232							5.78648	21.067	16.053	16.369	14.657	19.75						10.9483	109.134	75.453	100.908	101.751	114.038
557.311	28.526							5.79694	16.203	12.905	12.825	15.665	19.781						11.0099	97.913	75.721	107.906	106.075	107.389
557.317	25.515							5.79694	11.01	20.883	19.777	22.82	18.101						11.0099	108.608	75.567	112.067	102.043	110.305
557.323	23.405							5.79694	15.838	16.989	12.913	19.466	16.817						11.0099	101.706	87.201	112.4	105.881	106.024
557.33	28.881							5.79694	17.353	15.456	22.403	9.334	17.749						11.0099	106.376	82.284	96.997	103.626	110.102
557.336	25.674							5.79694	19.383	15.308	18.293	20.066	14.202						11.0099	103.377	89.886	109.488	109.277	107.485
557.343	26.076							5.79694	20.246	21.611	15.814	16.309	10.534						11.0099	112.551	92.164	111.373	104.997	99.31
557.349	31.189							5.79694	24.601	19.402	11.763	18.72	22.603						11.0099	101.646	82.096	103.999	107.811	111.502
557.355	28.255							5.80742	11.349	27.293	10.995	18.105	16.203						11.0099	112.408	84.69	110.068	102.513	107.245
557.362	23.958							5.80742	18.98	18.558	13.924	17.646	23.669						11.0099	98.443	82.252	99.429	97.632	106.902
557.368	26.931							5.80742	13.881	20.966	19.401	15.836	10.831						11.0099	102.847	77.488	118.715	102.269	123.549
557.375	22.652							5.81792	22.9	13.039	14.855	8.104	21.495						11.0719	106.908	77.117	111.173	104.328	116.68
557.381	26.495							5.81792	17.118	15.101	22.625	10.732	9.892						11.0719	102.814	77.989	113.739	100.221	113.738
557.388	20.439							5.81792	18.188	20.444	17.54	13.958	13.555						11.0719	111.657	81.466	108.917	108.977	109.483
557.394	25.797							5.82844	17.181	17.551	13.953	15.751	19.875						11.0719	101.935	78.653	115.912	105.413	114.264
557.4	25.186							5.83898	23.483	18.483	12.827	10.035	13.392						11.0719	114.152	87.771	94.806	103.18	105.488
557.407	27.07							5.83898	17.359	24.171	18.345	12.462	15.035						11.0719	100.663	76.077	114.819	100.67	110.376
557.413	29.57							5.83898	16.541	17.224	16.365	17.143	10.608						11.0719	104.249	77.194	108.436	99.195	119.994
557.42	22.185							5.84954	13.868	20.967	10.982	12.794	23.067						11.0719	107.809	81.136	94.781	107.248	115.954
557.426	31.054							5.84954	13.315	17.362	15.288	16.34	20.837						11.0719	102.945	82.91	93.143	107.865	104.039
557.433	28.322							5.84954	19.988	19.751	17.27	17.679	9.497						11.0719	107.595	76.023	109.208	110.53	111.24
557.439	25.505							5.84954	12.31	19.824	23.916	15.844	17.61						11.1343	113.998	82.155	106.21	106.753	109.301
557.445	26.263							5.84954	20.311	12.371	21.881	11.699	13.697						11.1343	103.172	86.68	105.05	93.627	115.426
557.452	25.105							5.84954	19.119	17.236	16.388	16.54	19.473						11.1343	107.204	80.926	111.603	108.529	112.326
557.458	28.561							5.84954	23.3	21.873	18.358	18.232	14.731						11.1343	104.919	86.231	104.41	98.486	113.423
557.465	27.396							5.86012	10.923	16.758	12.274	23.051	11.333						11.1343	113.931	76.531	97.759	109.682	116.532
557.471	21.224							5.86012	18.055	17.784	14.622	20.157	14.58						11.1343	107.94	76.307	96.746	103.878	113.449
557.477	22.717							5.86012	10.273	20.381	17.494	27.054	18.005						11.1343	112.209	84.84	100.933	112.907	108.176
557.484	22.748							5.87072	18.164	20.383	14.605	25.121	16.693						11.1343	103.569	93.357	97.862	113.738	120.769
557.49	19.856							5.87072	17.741	17.024	16.778	16.506	15.827						11.1343	98.156	81.702	99.153	103.561	112.664
557.497	29.07							5.87072	17.092	15.455	19.074	14.718	8.465						11.1971	98.983	72.993	108.41	94.682	116.053
557.503	28.796							5.87072	22.195	12.589	24.637	19.451	19.604						11.1971	98.807	89.003	112.172	97.579	117.858
557.51	26.724							5.87072	16.77	24.005	23.692	16.898	9.547						11.1971	113.487	83.496	107.74	100.297	115.321
557.516	22.215							5.88133	18.268	14.351	18.192	15.461	19.86						11.1971	103.497	68.826	114.855	101.275	118.59
557.522	21.624							5.88133	13.72	11.181	17.09	13.689	12.348						11.1971	106.985	85.63	115.575	103.645	110.541
557.529	23.276							5.88133	14.683	21.096	15.081	19.99	19.168						11.1971	108.79	92.494	111.366	98.427	116.279
557.535	23.711							5.88133	20.939	23.532	20.952	20.037	11.165						11.1971	115.664	82.232	114.632	98.13	108.918
557.542	25.113							5.89197	18.973	18.894	16.899	12.225	27.579						11.1971	92.663	83.375	97.319	97.327	111.117
557.548	20.849							5.89197	14.739	7.991	16.443	12.303	20.746						11.1971	97.19	81.665	112.8	102.245	114.75
557.555	25.696							5.89197	10.78	12.854	10.106	19.754	19.303						11.1971	99.506	82.792	114.274	100.589	117.488
557.561	28.99							5.90263	17.518	10.886	8.76	21.699	23.916						11.1971	106.665	88.236	98.72	98.35	110.947
557.567	28.223							5.9133	21.236	11.796	10.919	15.261	19.519						11.1971	103.536	74.967	112.301	103.922	111.325
557.574	28.91							5.924	15.673	16.193	9.219	18.899	25.755						11.1971	108.293	76.544	101.782	103.848	107.946
557.58	26.591							5.93472	15.682	9.712	15.19	14.111	14.234						11.2603	108.866	83.774	112.941	102.447	109.65
557.587	32.39							5.93472	18.069	18.151	17.331	13.874	23.235						11.2603	97.787	89.972	110.696	119.702	112.081
557.593	21.934							5.93472	22.802	18.131	11.867	15.182	24.059						11.2603	105.324	83.509	111.869	108.49	105.879
557.6	21.688							5.94545	18.426	19.308	10.478	14.087	22.755						11.2603	106.137	88.354	110.808	107.486	108.022
557.606	23.319							5.94545	20.824	14.999	7.799	16.985	13.855						11.2603	96.871	90.799	112.926	101.353	114.668
557.612	24.713							5.95621	7.281	22.372	19.082	23.697	20.214						11.2603	112.833	74.278	108.84	107.496	120.904
557.619	27.892							5.95621	7.214	18.1	13.782	19.665	26.118						11.2603	103.558	94.721	113.983	109.101	108.428
557.625	27.225							5.95621	11.792	12.705	12.867	21	28.256						11.2603	114.031	71.709	99.721	91.816	112.362
557.632	27.547							5.95621	12.179	13.79	11.721	24.047	22.276						11.2603	104.584	95.871	101.097	104.514	111.944
557.638	28.303							5.95621	21.331	16.595	11.359	22.228	28.862						11.2603	110.254	87.673	111.448	101.138	102.582
557.644	27.458							5.95621	10.656	20.105	17.487	15.372	22.163						11.3239	103.82	77.661	102.371	108.491	111.759
557.651	16.391							5.95621	22.156	26.505	13.333	23.243	22.84						11.3239	95.108	84.664	113.267	111.63	115.424
557.657	20.77							5.96698	14.853	15.142	9.578	23.416	15.229						11.3239	103.853	84.548	105.677	110.097	123.378
557.664	26.738							5.96698	28.123	14.824	15.248	11.071	20.918						11.3239	103.243	91.356	106.123	108.088	113.869
557.67	24.888							5.96698	15.217	19.989	16.538	23.356	16.774						11.3239	104.149	84.226	114.991	98.317	99.71
557.675	20.77							5.97778	24.554	18.883	16.068	20.234	22.852						11.3239	91.723	82.991	100.297	103.839	109.349
557.682	25.241							5.97778	13.856	16.961	7.937	21.7	12.61						11.3239	108.443	90.339	108.364	103.369	109.803
557.688	27.034							5.97778	13.679	15.893	13.178	16.759	21.818						11.3878	101.56	85.822	107.708	99.635	107.097
557.695	22.672							5.9886	22.712	18.428	10.976	26.075	11.719						11.3878	100.31	85.718	107.102	106.935	112.048
557.701	24.493							5.9886	19.398	24.032	10.912	20.062	18.807						11.3878	108.859	88.789	97.918	109.515	120.503
557.707	27.549							5.99943	15.848	20.768	11.391	28.539	11.703						11.3878	102.188	76.141	104.599	107.839	107.218
557.714	25.701							5.99943	19.699	23.07	16.787	21.699	18.73						11.3878	109.909	87.331	105.316	116.901	117.469
557.72	26.318							5.99943	15.289	19.864	18.562	18.966	19.143						11.3878	88.805	82.844	105.068	95.946	109.989
557.727	27.049							6.01029	24.719	15.503	13.744	19.762	12.904						11.3878	103.308	88.745	101.768	99.297	111.05
557.733	27.296							6.01029	16.018	17.374	14.108	30.761	13.768						11.3878	104.565	90.178	113.053	110.504	113.643
557.74	21.44							6.01029	16.503	17.515	3.936	17.58	22.323						11.3878	107.252	89.485	102.608	112.244	103.807
557.746	24.92							6.01029	19.422	18.327	18.771	28.738	11.899						11.4521	99.008	82.932	111.888	110.738	115.567
557.752	24.359							6.01029	24.005	14.36	14.422	26.011	14.117						11.4521	110.219	83.529	96.554	108.042	113.533
557.759	26.305							6.01029	16.306	19.255	10.81	27.649	15.888						11.4521	93.957	83.665	116.823	109.156	118.217
557.765	29.542							6.01029	22.75	19.815	12.253	22.305	17.562						11.4521	113.916	86.68	104.397	102.989	114.984
557.772	25.47							6.02116	17.299	10.975	15.274	24.011	19.508						11.4521	99.619	83.271	101.419	103.106	105.698
557.778	28.605							6.02116	20.05	20.36	7.155	13.451	6.614						11.4521	108.091	86.523	96.246	100.039	124.781
557.785	29.888							6.02116	19.339	20.516	17.77	17.618	15.811						11.4521	100.908	89.903	105.678	88.597	107.202
557.791	22.661							6.03206	21.39	17.2	13.012	24.582	14.885						11.4521	112.08	82.483	115.474	97.163	113.675
557.797	20.559							6.03206	14.13	14.456	11.905	14.964	11.637						11.4521	98.318	77.739	97.549	99.68	110.69
557.804	31.958							6.03206	15.652	13.791	15.684	22.824	17.8						11.4521	101.428	93.412	107.384	102.611	110.644
557.81	25.805							6.04298	16.866	13.592	14.168	13.591	22.406						11.4521	92.032	81.327	113.586	100.778	116.099
557.817	27.181							6.04298	14.432	17.864	22.353	13.005	24.128						11.5169	108.071	76.248	104.162	96.548	116.305
557.823	24.643							6.04298	14.556	16.811	10.401	12.199	19.752						11.5169	96.052	84.164	114.403	106.865	97.702
557.829	25.419							6.04298	19.161	10.937	14.165	22.694	14.134						11.5169	107.131	75.115	110.358	99.019	106.813
557.836	31.801							6.04298	19.111	13.226	7.217	16.447	13.447						11.5169	104.707	86.723	109.007	104.445	112.62
557.842	25.104							6.04298	19.429	9.309	15.707	18.257	14.741						11.5169	115.109	76.127	106.699	100.518	103.91
557.849	25.208							6.04298	14.568	16.358	10.393	14.985	22.042						11.5169	96.31	79.188	105.889	115.006	115.261
557.855	23.759							6.05391	11.962	7.547	8.537	21.001	15.905						11.5169	108.052	81.967	109.39	97.06	120.862
557.862	26.398							6.06487	12.004	9.25	16.106	18.471	17.373						11.5821	107.135	78.679	93.602	107.504	120.485
557.868	30.744							6.07585	9.578	15.472	15.855	18.06	16.222						11.5821	97.512	83.239	117.471	115.121	113.031
557.874	24.418							6.07585	14.83	17.917	9.215	15.007	16.182						11.5821	105.159	74.172	107.779	112.047	115.082
557.881	25.143							6.07585	15.222	11.47	18.679	10.969	22.271						11.5821	104.501	95.119	103.476	115.73	115.688
557.887	18.44							6.08685	15.601	19.28	14.196	11.768	16.553						11.5821	109.092	77.839	109.53	112.182	105.71
557.894	22.413							6.09786	25.669	11.225	19.354	10.805	9.771						11.5821	109.057	84.143	115.403	101.863	108.25
557.9	26.171							6.09786	15.622	12.717	9.403	15.681	10.315						11.5821	100.143	87.938	114.542	109.055	115.698
557.907	28.555							6.09786	17.084	12.249	17.297	10.332	13.096						11.5821	96.501	78.92	110.911	106.871	114.146
557.913	24.031							6.1089	11.019	17.884	17.146	22.077	14.479						11.5821	96.512	83.445	114.213	97.1	106.294
557.919	29.821							6.1089	16.574	13.602	13.29	18.62	19.775						11.5821	99.631	87.195	98.319	102.239	109.443
557.926	26.89							6.11996	18.594	15.667	11.533	12.362	17.438						11.5821	99.412	80.459	115.892	109.561	114.815
557.932	27.16							6.11996	12.197	19.045	9.749	17.005	19.638						11.6476	106.255	71.478	97.61	103.194	104.275
557.939	29.368							6.11996	17.021	24.221	19.979	14.706	18.924						11.6476	100.385	86.057	106.284	113.864	115.609
557.945	26.958							6.11996	18.784	13.531	16.254	10.174	18.403						11.6476	97.549	93.42	100.998	104.622	119.672
557.951	17.558							6.11996	20.891	20.955	11.119	10.779	15.64						11.6476	107.338	84.895	112.155	112.837	115.446
557.958	21.87							6.11996	7.093	7.753	15.229	13.852	16.323						11.6476	101.711	89.469	116.948	110.381	108.781
557.964	20.031							6.11996	8.94	15.463	13.073	19.587	7.606						11.6476	104.967	85.221	104.888	113.547	114.843
557.97	29.144							6.11996	11.165	17.616	10.909	13.163	17.281						11.6476	113.612	83.774	107.843	100.808	123.468
557.977	25.442							6.13104	12.772	18.187	12.795	14.817	12.511						11.6476	106.561	84.552	108.168	100.542	111.572
557.983	23.383							6.13104	6.722	13.804	8.923	15.272	16.694						11.6476	101.267	81.073	103.212	113.184	109.436
557.99	25.898							6.13104	9.904	16.561	12.575	16.743	18.027						11.6476	100.634	87.171	114.769	110.575	108.7
557.996	29.375							6.13104	13.644	12.79	19.976	13.581	21.197						11.7136	114.173	75.77	108.246	108.028	111.215
558.003	26.728							6.13104	9.114	11.968	13.979	10.502	10.482						11.7136	102.977	81.536	103.368	117.23	105.548
558.009	31.683							6.13104	12.555	12.588	14.25	14.545	22.717						11.7136	103.598	84.696	117.055	110.923	115.957
558.015	24.993							6.13104	12.058	13.971	16.336	13.268	10.665						11.7136	97.029	93.986	118.114	101.142	109.281
558.022	25.181							6.13104	15.398	22.366	13.738	14.17	10.32						11.7136	96.826	80.638	104.247	97.705	115.485
558.028	23.249							6.14214	15.336	22.811	17.394	20.605	4.711						11.7136	100.329	89.207	107.599	97.349	116.597
558.035	30.06							6.14214	8.757	20.997	18.468	20.255	19.574						11.7136	105.437	87.143	110.976	113.006	106.304
558.041	23.391							6.14214	10.463	3.367	16.645	12.643	19.976						11.7136	112.161	83.938	108.223	106.034	110.612
558.047	17.221							6.14214	14.93	11.884	12.616	9.82	16.27						11.7136	107.008	83.391	111.942	108.72	118.177
558.054	20.873							6.14214	12.775	14.845	21.316	7.395	12.974						11.7136	100.908	85.811	105.96	107.266	117.207
558.06	26.107							6.14214	15.147	17.701	10.194	2.403	16.371						11.7136	99.213	84.897	107.71	103.347	110.529
558.067	27.031							6.14214	15.309	19.625	16.145	13.024	20.569						11.7136	100.963	86.463	106.801	112.53	113.874
558.075	19.249							6.14214	11.428	22.33	19.653	16.448	16.288						11.7136	105.107	88.601	108.713	104.519	113.752
558.08	24.376							6.14214	14.037	10.014	17.368	17.758	9.04						11.7799	114.138	90.891	107.242	99.481	115.812
558.086	19.186							6.14214	10.484	20.107	11.776	14.364	21.305						11.7799	99.667	80.324	106.43	109.928	104.388
558.092	20.881							6.15326	16.056	16.119	18.357	13.959	22.343						11.7799	96.454	80.706	106.031	112.202	114.855
558.099	22.111							6.16441	12.322	12.781	16.261	22.617	12.925						11.7799	107.925	79.899	116.078	103.328	113.13
558.105	23.503							6.17557	15.112	17.15	13.457	14.383	22.794						11.7799	99.838	83.647	113.297	109.831	108.4
558.112	25.214							6.17557	17.128	20.485	21.213	22.58	13.303						11.7799	112.476	73.933	98.611	104.266	107.609
558.118	22.681							6.17557	13.004	17.318	16.258	16.318	12.786						11.7799	111.784	80.73	119.838	100.284	111.271
558.124	25.817							6.17557	11.75	14.214	14.56	18.126	15.316						11.7799	106.05	83.609	114.477	107.561	113.641
558.131	27.235							6.17557	13.269	16.233	15.095	16.943	18.317						11.7799	107.413	87.799	113.218	106.092	112.344
558.137	26.655							6.17557	11.35	15.33	6.588	20.318	15.615						11.8467	98.409	86.8	108.15	115.776	115.504
558.144	25.789							6.17557	8.768	13.003	16.236	15.827	20.121						11.8467	115.049	86.098	109.619	111.896	109.82
558.15	24.715							6.17557	9.457	9.535	10.894	14.269	12.194						11.8467	92.512	76.117	112.21	114.917	120.323
558.156	23.875							6.17557	11.635	16.536	15.421	9.666	9.444						11.8467	108.198	85.01	109.21	107.58	119.757
558.162	25.647							6.17557	20.295	11.118	18.601	16.775	16.073						11.8467	102.84	85.904	118.856	102.024	120.316
558.171	24.3							6.17557	20.693	11.21	17.543	15.333	0.874						11.8467	114.208	92.489	93.996	106.6	114.574
558.175	22.204							6.19796	13.355	14.765	10.828	21.042	10.938						11.8467	98.119	78.404	111.372	113.044	108.608
558.181	24.431							6.19796	17.868	17.855	17.613	12.183	17.6						11.8467	103.035	87.034	99.617	102.695	121.794
558.188	22.114							6.20918	10.947	20.373	21.981	13.681	9.951						11.9139	109.863	88.861	112.997	110.999	112.077
558.194	29.034							6.20918	14.79	14.243	12.475	16.407	8.271						11.9139	100.737	84.371	101.16	101.687	112.653
558.201	22.937							6.20918	14.919	15.343	14.726	14.781	4.928						11.9139	103.276	92.998	110.522	109.501	108.628
558.207	29.821							6.20918	13.052	15.988	19.387	23.651	12.347						11.9139	93.554	85.435	113.664	118.145	112.162
558.213	22.926							6.22043	18.05	12.312	14.071	23.649	15.321						11.9139	108.53	79.494	109.282	112.379	118.13
558.22	25.151							6.22043	18.829	13.696	15.459	18.232	12.784						11.9139	112.278	72.058	115.582	110.153	113.077
558.226	26.578							6.22043	13.644	9.135	13.684	15.891	17.221						11.9139	102.135	91.276	108.913	106.184	121.016
558.233	23.125							6.22043	19.401	12.784	12.697	11.943	15.004						11.9139	107.607	86.034	120.116	111.752	116.936
558.239	22.541							6.22043	8.087	11.335	16.415	13.687	22.004						11.9139	105.324	80.924	109.369	98.967	119.318
558.245	26.232							6.23169	16.37	18.738	11.747	15.833	14.049						11.9139	105.732	89.39	115.652	101.847	102.435
558.252	24.802							6.23169	19.009	9.531	12.639	13.996	21.554						11.9139	107.287	79.842	107.838	106.027	115.94
558.258	25.097							6.23169	13.042	17.246	15.63	17.262	15.559						11.9816	110.767	85.121	115.305	120.866	117.577
558.265	21.183							6.23169	21.397	14.179	14.986	13.406	13.55						11.9816	107.092	79.908	117.402	98.434	117.938
558.271	27.17							6.23169	14.823	20.299	13.847	13.886	11.205						11.9816	103.911	85.602	109.858	99.672	109.619
558.278	26.676							6.23169	16.501	14.679	4.738	18.861	15.07						11.9816	105.123	81.937	113.425	109.168	105.865
558.284	24.875							6.23169	13.92	17.966	15.425	14.77	13.967						11.9816	97.461	89.037	117.993	99.719	112.774
558.29	17.152							6.23169	15.95	15.747	8.979	20.031	14.352						11.9816	93.989	86.456	118.282	89.968	109.615
558.297	15.42							6.24298	18.663	9.882	16.647	13.588	10.578						11.9816	112.073	87.27	100.473	100.49	111.82
558.303	26.97							6.24298	11.022	14.357	13.116	15.972	14.698						11.9816	104.351	80.778	114.447	97.853	112.574
558.31	27.987							6.24298	18.526	12.301	1.151	19.164	19.98						11.9816	102.334	86.049	120.779	111.981	108.407
558.316	25.521							6.24298	9.323	13.821	13.454	16.057	9.708						11.9816	110.764	88.515	111.978	105.54	117.912
558.323	21.643							6.24298	15.584	10.66	9.298	17.851	20.636						12.0496	109.316	88.427	113.343	111.351	103.78
558.329	29.385							6.24298	11.757	13.688	11.301	22.344	15.696						12.0496	92.493	87.327	115.465	112.165	110.341
558.335	29.392							6.25429	17.348	13.97	17.658	18.767	14.582						12.0496	108.864	86.579	103.448	103.538	120.462
558.342	28.993							6.25429	12.825	12.513	20.147	17.14	12.136						12.0496	106.49	88.56	110.02	112.967	120.841
558.348	21.367							6.25429	17.875	16.056	18.004	15.533	16.874						12.0496	114.303	79.978	111.277	110.94	114.899
558.354	29.293							6.25429	14.187	10.056	13.692	7.942	11.303						12.0496	105.082	92.93	116.389	109.382	118.461
558.361	23.392							6.25429	18.684	10.367	16.164	18.529	16.44						12.0496	100.381	90.354	115.954	108.772	115.606
558.367	26.139							6.25429	10.192	13.468	13.054	15.931	18.651						12.0496	106.818	71.661	108.286	96.891	125.77
558.374	17.793							6.26562	15.144	4.1	21.414	14.087	17.666						12.0496	108.464	90.286	110.619	104.546	111.344
558.38	19.005							6.26562	10.134	5.613	22.414	13.7	20.945						12.0496	99.909	101.535	103.605	110.348	118.815
558.387	19.077							6.26562	11.022	15.192	13.327	20.767	17.141						12.1181	96.309	76.025	112.159	114.656	112.969
558.393	25.04							6.26562	14.966	7.203	23.19	16.387	17.635						12.1181	106.506	90.758	110.28	102.507	117.062
558.399	23.026							6.27697	18.55	11.858	11.792	18.158	14.517						12.1181	96.974	92.24	111.184	93.303	114.717
558.406	25.192							6.28834	14.02	19.891	13.086	11.988	19.273						12.1181	102.25	80.217	113.796	107.168	120.875
558.412	27.384							6.28834	12.424	16.44	16.854	16.635	13.338						12.1181	98.188	89.102	109.406	106.956	117.5
558.419	23.652							6.28834	19.273	19.339	10.784	19.004	14.809						12.1181	113.779	88.833	115.362	113.641	114.509
558.425	28.867							6.29974	16.848	14.038	12.768	18.52	18.518						12.1181	101.64	82.299	112.588	103.388	112.661
558.431	21.883							6.29974	12.483	18.292	22.346	20.282	18.031						12.1181	116.47	85.396	114.093	97.154	112.848
558.438	24.332							6.29974	11.532	17.205	17.114	19.295	17.708						12.1181	103.918	84.176	113.085	108.149	114.514
558.444	25.098							6.29974	16.471	10.152	17.653	14.764	16.055						12.1181	97.171	95.259	113.723	106.957	113.96
558.451	24.93							6.29974	3.445	17.165	12.233	16.7	20.852						12.1181	104.964	82.138	115.388	113.772	113.952
558.457	30.729							6.31115	13.469	14.004	18.288	19.14	15.864						12.187	102.067	92.507	114.192	97.788	115.801
558.463	27.955							6.31115	17.437	20.155	17.629	13.78	20.281						12.187	103.075	86.24	111.421	108.196	128.633
558.47	24.595							6.32259	12.46	16.698	19.179	15.547	20.145						12.187	107.252	94.606	104.725	100.85	119.667
558.476	25.831							6.32259	15.173	16.385	15.94	19.111	22.553						12.187	96.636	90.606	109.792	102.525	117.28
558.483	29.271							6.34552	13.028	23.695	17.101	16.65	17.202						12.187	102.172	82.592	118.401	104.166	117.009
558.489	20.745							6.34552	12.685	9.585	24.855	13.684	15.048						12.187	102.521	86.685	102.29	100.583	119.047
558.496	26.127							6.34552	14.732	12.14	19.767	9.37	19.761						12.187	104.138	80.216	110.197	108.855	113.489
558.502	20.337							6.35702	18.219	18.991	17.761	20.138	15.8						12.187	107.147	90.228	116.543	112.8	111.376
558.508	23.376							6.35702	11.825	17.784	12.714	22.788	18.326						12.187	98.785	83.541	110.527	113.116	115.434
558.515	26.952							6.35702	9.949	22.197	9.678	18.611	8.946						12.187	97.543	86.911	114.717	110.123	107.064
558.521	22.323							6.35702	14.589	17.303	20.198	10.309	9.898						12.187	103.794	81.156	113.169	97.698	106.715
558.528	22.597							6.36854	14.565	16.653	23.698	23.256	12.991						12.2563	98.111	80.022	119.278	105.206	110.623
558.534	24.847							6.36854	17.239	12.323	18.789	19.81	21.14						12.2563	102.29	94.851	105.008	108.534	119.794
558.541	12.386							6.36854	20.022	23.942	13.291	15.961	15						12.2563	108.307	83.946	110.935	107.059	118.533
558.547	21.88							6.38009	17.141	16.972	22.486	10.156	18.576						12.2563	103.736	81.153	107.769	108.788	120.671
558.552	18.424							6.38009	11.864	20.961	23.376	20.5	17.202						12.2563	99.847	85.561	115.003	108.759	118.364
558.559	21.247							6.38009	20.093	20.047	17.645	21.994	23.134						12.2563	104.387	93.188	109.837	105.295	114.711
558.565	21.704							6.38009	14.164	14.549	12.75	18.685	11.993						12.2563	107.463	88.761	99.574	98.809	115.502
558.572	18.371							6.38009	16.645	22.4	15.883	13.664	15.881						12.2563	99.153	93.51	110.924	101.748	106.706
558.578	20.861							6.38009	28.201	16.631	16.697	14.964	22.489						12.2563	98.354	92.987	115.903	104.204	115.421
558.585	21.807							6.38009	11.372	17.168	18.511	16.553	18.807						12.2563	117.246	98.573	117.747	101.004	115.854
558.591	20.001							6.38009	11.579	20.307	15.046	19.96	18.058						12.2563	99.397	85.074	115.287	112.929	118.949
558.597	22.318							6.39165	20.196	17.86	16.196	18.538	15.827						12.2563	101.09	90.012	115.749	91.794	117.06
558.604	23.359							6.40324	21.064	13.978	14.097	14.329	16.887						12.2563	103.816	84.145	108.348	125.938	124.131
558.61	21.456							6.40324	15.629	15.143	5.814	12.82	15.677						12.2563	99.143	95.491	118.976	115.145	112.372
558.617	23.251							6.40324	13.639	13.193	18.166	23.314	19.98						12.2563	107.86	84.49	103.927	119.416	108.497
558.623	21.185							6.41484	22.972	23.579	12.365	11.017	15.235						12.2563	99.356	99.828	99.3	121.093	112.741
558.629	23.216							6.41484	13.061	22.296	20.04	19.55	19.047						12.3261	89.55	87.435	111.978	118.281	111.627
558.636	27.557							6.41484	10.131	15.879	11.396	18.986	19.427						12.3261	106.562	86.792	105.592	109.777	113.476
558.642	23.103							6.41484	17.533	19.558	13.121	14.483	13.527						12.3261	114.795	89.248	110.13	106.889	113.886
558.649	23.097							6.42647	17.225	17.715	11.121	22.345	21.619						12.3261	108.628	70.909	109.13	111.625	113.202
558.655	25.377							6.42647	12.133	19.131	8.936	22.737	12.517						12.3261	116.744	98.548	110.954	100.966	110.342
558.661	24.985							6.42647	23.102	16.58	24.171	24.04	19.95						12.3261	108.224	91.179	113.375	109.072	118.203
558.668	21.272							6.42647	17.002	17.755	22.414	14.352	13.731						12.3964	100.235	95.207	107.794	97.813	113.949
558.674	17.954							6.42647	16.828	13.765	17.498	16.424	17.501						12.3964	116.921	81.309	113.683	114.799	113.172
558.681	22.615							6.42647	13.895	23.142	14.104	13.129	15.39						12.3964	105.313	96.175	101.331	109.848	109.597
558.687	28.179							6.42647	23.451	19.902	12.197	19.481	19.985						12.3964	100.236	79.914	117.021	118.521	118.455
558.694	23.142							6.42647	16.173	21.846	15.51	13.98	13.728						12.3964	107.04	90.411	114.069	111.436	113.172
558.7	26.602							6.42647	17.146	16.007	19.159	15.155	21.274						12.3964	108.41	76.951	119.324	109.274	115.618
558.707	19.363							6.42647	18.226	24.642	12.726	21.387	22.284						12.3964	109.09	91.061	111.184	111.686	107.657
558.713	18.177							6.42647	11.527	24.342	14.163	10.599	19.076						12.3964	108.437	75.454	108.811	102.161	121.449
558.719	22.504							6.42647	16.283	19.434	21.568	13.308	16.748						12.3964	112.751	90.632	110.225	112.139	125.353
558.726	21.772							6.43812	17.925	17.139	10.3	21.88	15.824						12.3964	118.797	84.69	118.099	112.858	121.242
558.732	21.045							6.43812	19.515	22.517	12.222	20.46	21.962						12.467	102.293	80.489	114.081	100.481	113.616
558.739	27.159							6.43812	18.927	23.409	8.806	12.541	10.894						12.467	108.094	86.759	121.648	106.221	110.798
558.745	22.155							6.43812	21.23	14.465	11.544	15.183	14.394						12.467	103.551	92.856	116.469	103.242	116.973
558.751	23.799							6.43812	17.102	20.095	10.084	15.56	7.352						12.467	114.683	105.482	109.837	111.847	120.48
558.758	28.543							6.43812	17.639	18.573	24	13.799	16.514						12.467	108.817	106.292	113.431	98.181	109.009
558.764	25.205							6.43812	18.192	11.803	17.91	14.017	15.665						12.467	119.946	111.972	113.648	103.513	120.058
558.771	23.411							6.43812	18.174	15.813	15.434	14.332	25.247						12.467	106.432	110.276	107.833	117.435	112.132
558.777	19.214							6.44979	15.662	22.067	14.906	10.424	18.931						12.467	108.99	101.094	117.401	106.912	115.326
558.783	31.54							6.44979	15.947	13.046	13.231	8.112	19.611						12.467	109.531	110.422	122.276	110.619	113.929
558.79	21.272							6.46149	7.561	10.627	12.297	14.441	9.626						12.467	104.698	101.546	111.826	117.449	127.686
558.797	21.728							6.46149	12.493	10.074	16.696	14.743	16.045						12.467	107.36	107.683	120.173	104.116	113.214
558.803	26.086							6.4732	11.32	24.472	25.593	22.692	13.495						12.467	119.351	109.345	112.692	114.684	108.414
558.809	26.631							6.48494	16.022	18.759	20.101	13.18	21.941						12.467	111.551	112.232	120.18	103.32	117.624
558.816	31.886							6.48494	14.133	20.448	21.45	18.518	20.409						12.467	105.862	104.635	121.847	111.706	111.161
558.822	21.409							6.4967	18.605	20.267	15.318	18.448	12.228						12.467	109.423	117.058	112.186	117.736	119.329
558.828	24.337							6.4967	13.747	14.938	21.701	15.212	11.435						12.5381	114.917	100.579	116.011	97.922	120.636
558.835	21.923							6.50848	12.9	15.537	14.341	15.676	14.772						12.5381	106.713	97.681	108.67	122.736	113.741
558.841	25.976							6.50848	8.716	21.387	16.198	13.096	12.061						12.5381	102.598	114.623	111.881	98.316	124.39
558.848	27.527							6.50848	11.855	15.371	11.912	12.772	14.22						12.5381	112.074	107.408	114.753	104.486	118.672
558.854	30.909							6.50848	15.397	12.63	16.1	20.87	14.738						12.5381	113.39	103.456	104.828	113.743	112.308
558.86	27.062							6.50848	16.135	13.785	17.784	15.837	16.679						12.5381	107.494	103.421	111.247	107.661	111.722
558.867	20.221							6.50848	14.216	9.437	13.337	13.827	17.781						12.5381	115.883	109.362	119.143	107.754	108.188
558.873	27.11							6.50848	11.822	18.109	13.392	14.642	17.506						12.6097	107.734	105.281	117.598	113.235	117.049
558.88	20.715							6.50848	16.509	13.574	13.259	15.763	22.3						12.6097	110.311	109.164	116.617	103.077	109.672
558.889	21.048							6.50848	16.523	21.542	12.783	18.152	10.709						12.6097	111.287	110.069	116.034	110.657	119.577
558.893	26.917							6.52029	18.934	21.368	21.635	21.32	21.607						12.6097	106.559	109.97	106.585	107.797	117.404
558.899	21.049							6.52029	10.872	20.966	18.443	19.192	12.049						12.6097	107.052	105.211	109.515	114.575	106.381
558.905	19.57							6.52029	19.869	17.474	14.968	18.406	14.182						12.6097	102.476	104.987	121.991	106.702	115.258
558.912	19.858							6.53211	24.801	15.739	21.489	15.605	13.319						12.6097	112.758	103.068	115.918	103.311	126.978
558.918	25.09							6.53211	17.7	17.478	13.773	21.155	13.978						12.6097	107.732	113.284	114.029	116.469	115.849
558.924	27.488							6.53211	18.622	12.421	17.642	11.293	14.355						12.6097	121.02	107.472	105.65	98.966	118.712
558.93	25.951							6.53211	16.725	15.791	14.752	17.005	12.777						12.6097	111.697	106.797	112.548	111.33	113.786
558.937	21.905							6.53211	22.552	17.464	22.263	21.501	17.191						12.6097	115.358	115.629	115.185	100.084	121.786
558.943	28.726							6.54396	20.218	20.663	15.669	20.171	14.172						12.6097	109.911	113.14	113.319	96.017	119.047
558.949	28.975							6.54396	18.888	24.315	14.151	21.289	18.623						12.6817	105.149	102.387	116.942	100.603	115.482
558.956	22.999							6.54396	11.777	18.667	19.18	18.686	16.095						12.6817	114.236	105.768	108.34	108.227	108.44
558.962	29.042							6.54396	13.986	21.091	16.875	23.369	20.027						12.6817	108.86	101.932	102.278	108.534	118.741
558.969	25.201							6.54396	21.768	13.693	9.594	11.64	16.893						12.6817	111.599	109.116	110.829	104.368	116
558.975	27.046							6.54396	25.208	20.054	20.219	18.263	15.598						12.6817	123.381	110.573	115.624	112.223	109.55
558.982	26.215							6.54396	16.87	20.808	16.225	16.295	22.598						12.6817	113.223	106.621	115.066	109.826	110.303
558.988	28.342							6.55583	15.728	20.71	18.164	18.924	20.752						12.6817	115.969	118.98	117.276	110.116	123.983
558.994	20.138							6.55583	13.912	18.215	27.468	26.366	20.737						12.6817	110.082	109.325	117.945	113.347	114.687
559.001	24.832							6.55583	15.702	20.41	10.406	16.733	7.284						12.6817	103.332	104.4	119.369	110.558	111.517
559.007	26.711							6.56772	12.296	25.284	9.19	16.683	13.795						12.6817	113.929	105.076	106.16	114.473	115.253
559.014	22.623							6.56772	13.367	15.617	11.361	6.546	19.569						12.7542	106.118	107.888	118.513	106.163	112.222
559.02	25.096							6.56772	17.788	20.034	15.293	14.017	21.852						12.7542	112.587	107.623	114.194	95.794	118.912
559.026	30.397							6.56772	12.909	21.717	12.875	12.561	15.019						12.7542	106.972	110.653	116.837	113.279	114.668
559.033	19.713							6.57964	27.189	26.885	16.777	14.94	21.142						12.7542	111.027	111.997	110.251	107.146	119.414
559.039	19.202							6.57964	25.066	17.4	13.64	18.426	17.602						12.7542	111.6	107.247	107.109	97.217	123.678
559.046	23.612							6.57964	22.806	22.588	20.668	18.311	14.675						12.7542	109.607	110.204	107.145	114.383	115.673
559.052	25.712							6.57964	20.163	21.212	18.201	8.218	11.972						12.7542	112.382	102.957	115.416	110.842	120.884
559.058	30.578							6.57964	23.279	18.793	19.411	14.657	16.052						12.7542	111.817	112.235	115.614	109.854	121.18
559.065	26.758							6.57964	12.989	27.311	18.413	14.342	16.239						12.7542	100.176	119.032	116.453	102.986	118.008
559.071	23.24							6.57964	20.141	21.095	20.295	17.091	19.618						12.7542	111.601	114.466	114.074	111.668	114.952
559.078	22.721							6.59158	19.624	18.853	15.478	12.062	12.804						12.8272	107.358	116.955	117.842	106.667	115.473
559.084	20.642							6.60353	10.304	20.187	12.438	20.134	9.011						12.8272	118.751	108.406	118.031	111.385	110.475
559.091	25.108							6.60353	17.955	17.661	20.092	21.85	16.799						12.8272	116.505	112.828	115.407	108.948	125.828
559.097	29.49							6.60353	22.232	26.376	20.096	17.477	18.716						12.8272	114.785	113.935	115.24	103.005	121.774
559.103	23.5							6.62752	17.009	17.574	25.921	19.386	16.322						12.8272	104.677	102.463	112.547	111.093	113.079
559.11	22.342							6.62752	10.015	16.143	13.561	16.787	11.277						12.8272	112.667	107.372	107.084	115.757	111.529
559.116	27.937							6.62752	20.683	15.164	9.491	14.41	15.036						12.8272	104.664	115.881	120.094	102.828	122.541
559.123	27.59							6.62752	16.587	27.652	11.735	16.821	14.798						12.8272	109.224	111.153	111.819	107.273	120.045
559.129	23.329							6.63955	16.12	30.665	20.328	9.121	19.258						12.8272	111.758	109.692	118.268	97.695	119.96
559.135	22.54							6.63955	10.329	22.633	8.621	21.878	14.796						12.8272	115.249	113.925	112.808	108.698	108.076
559.142	25.396							6.63955	11.65	8.882	17.588	15.506	19.498						12.9006	112.158	114.913	120.572	113.026	119.408
559.148	22.05							6.63955	12.733	18.069	21.462	12.666	17.527						12.9006	113.999	114.073	110.283	113.07	120.112
559.155	27.167							6.63955	15.708	17.633	18.007	18.296	25.456						12.9006	112.644	112.25	107.786	104.31	118.196
559.161	23.26							6.63955	18.835	23.935	16.497	16.443	15.52						12.9006	113.526	104.069	104.457	105.229	123.148
559.168	22.236							6.63955	15.546	16.695	16.275	13.931	16.701						12.9006	106.123	112.456	106.309	104.187	120.111
559.174	24.63							6.6516	10.701	18.079	17.594	14.118	13.11						12.9006	117.173	112.675	115.49	115.047	115.636
559.18	25.377							6.6516	13.173	15.436	23.145	14.643	15.183						12.9006	110.381	115.681	106.4	120.99	111.954
559.187	25.157							6.6516	21.065	17.988	15.865	13.481	19.17						12.9006	104.023	116.878	113.812	113.442	118.624
559.195	20.453							6.66367	23.648	22.138	19.655	17.456	16.12						12.9006	110.17	105.571	114.661	111.007	118.036
559.2	21							6.66367	9.677	16.03	19.008	12.758	8.023						12.9006	111.128	107.329	117.958	112.748	114.232
559.206	19.856							6.66367	16.898	19.413	22.963	21.535	19.263						12.9006	114.12	108.359	109.213	102.194	120.18
559.212	29.414							6.67576	14.801	24.876	13.683	17.882	9.48						12.9006	113.218	107.049	117.084	110.887	120.589
559.219	24.671							6.67576	19.49	19.205	17.508	14.913	13.516						12.9745	106.348	106.148	112.536	100.121	125.097
559.225	23.508							6.67576	15.694	16.745	14.319	19.068	17.463						12.9745	117.318	109.765	108.745	111.472	117.532
559.232	24.416							6.68788	15.173	15.801	12.495	16.009	15.565						12.9745	107.763	115.725	109.957	111.99	108.274
559.238	19.127							6.68788	16.591	19.378	8.856	10.281	14.98						12.9745	110.818	115.668	118.844	113.49	111.102
559.245	11.257							6.70002	10.446	17.836	15.858	15.982	12.76						12.9745	103.899	121.723	112.734	111.342	128.042
559.251	21.317							6.70002	12.808	22.797	7.844	19.018	17.193						12.9745	113.064	112.316	106.634	98.991	121.713
559.257	15.147							6.70002	11.132	18.116	17.793	12.363	20.332						12.9745	108.247	107.369	120.252	112.042	116.396
559.264	22.281							6.70002	11.295	20.186	10.033	15.008	11.795						12.9745	112.633	115.793	112.18	114.094	122.675
559.27	23.56							6.70002	15.931	14.828	20.385	7.599	12.252						12.9745	103.659	115.155	117.918	99.078	118.141
559.277	15.842							6.70002	12.414	24.345	14.055	9.401	8.281						12.9745	109.374	110.913	117.389	105.816	118.978
559.283	27.351							6.70002	13.278	23.318	18.335	18.496	15.733						12.9745	105.537	105.745	110.287	111.146	110.572
559.29	23.583							6.71218	20.538	22.569	22.681	13.666	19.439						12.9745	110.961	101.388	109.736	111.49	120.195
559.296	25.418							6.71218	6.432	20.243	16.257	20.937	15.169						13.0488	107.208	104.393	118.076	108.731	116.764
559.302	20.278							6.71218	20.749	22.668	18.542	14.201	18.11						13.0488	106.768	119.884	106.314	118.99	123.015
559.309	25.349							6.72436	13.783	17.711	11.651	19.628	14.541						13.0488	116.438	112.017	109.86	106.303	114.179
559.314	23.26							6.73657	10.424	22.668	16.788	18.727	17.731						13.0488	105.089	112.681	120.186	115.995	122.419
559.321	25.662							6.73657	14.228	9.792	11.293	23.525	15.557						13.0488	108.091	116.758	115.002	116.498	120.807
559.327	28.509							6.73657	16.516	12.951	20.458	17.188	17.622						13.0488	112.711	109.496	116.959	96.579	119.19
559.333	17.953							6.7488	16.754	10.433	9.827	16.615	12.772						13.0488	108.127	119.695	110.953	114.666	115.922
559.34	19.997							6.7488	12.093	17.159	28.084	14.424	15.276						13.0488	100.035	114.508	115.357	104.59	122.71
559.346	17.103							6.7488	12.86	6.819	24.45	20.302	16.377						13.0488	109.809	126.163	123.268	117.492	117.064
559.353	24.911							6.7488	12.765	14.336	19.795	20.6	19.764						13.0488	108.114	114.788	121.492	108.089	117.284
559.359	26.089							6.76105	11.407	10.747	26.396	17.1	10.581						13.1236	116.286	117.325	122.448	117.829	124.756
559.365	26.774							6.76105	20.543	20.664	20.954	18.925	11.105						13.1236	109.566	116.935	113.889	113.69	117.731
559.372	23.554							6.77333	14.865	16.664	21.858	15.709	18.846						13.1236	98.478	112.813	114.549	109.856	123.358
559.378	31.498							6.77333	22.442	13.294	23.483	20.562	15.115						13.1236	117.453	110.736	119.283	107.857	127.461
559.385	21.967							6.77333	16.993	21.147	16.984	14.751	12.171						13.1236	116.021	104.502	110.753	114.102	118.828
559.391	29.668							6.78563	18.432	14.278	18.958	17.755	15.519						13.1236	116.543	104.807	118.433	113.227	112.471
559.398	28.384							6.79795	15.677	11.73	18.767	18.424	15.477						13.1236	105.247	119.288	105.72	109.335	116.183
559.404	18.74							6.79795	17.645	16.983	17.681	15.465	15.347						13.1236	107.983	119.742	112.98	109.166	113.53
559.41	30.913							6.79795	21.952	16.172	22.176	9.035	16.935						13.1236	115.111	106.069	106.873	115.457	105.794
559.417	20.52							6.79795	19.866	16.42	16.979	12.012	19.059						13.1236	104.891	108.495	114.92	116.492	117.729
559.423	27.945							6.8103	12.834	15.468	13.177	13.633	16.054						13.1236	114.87	115.386	111.663	115.74	118.421
559.43	28.281							6.8103	16.527	13.715	16.079	19.545	12.784						13.199	115.895	105.901	110.996	91.271	123.259
559.436	29.208							6.8103	11.361	20.344	16.836	22.611	19.306						13.199	110.176	111.457	114.703	117.413	123.688
559.443	30.428							6.82267	13.446	9.569	18.467	19.614	19.556						13.199	109.913	116.45	123.407	106.901	120.428
559.449	25.816							6.82267	16.112	14.864	14.771	19.467	14.387						13.199	112.252	109.05	105.924	119.433	120.16
559.455	25.514							6.82267	15.526	17.622	15.205	16.198	18.702						13.199	114.9	103.08	113.955	109.907	119.696
559.462	23.538							6.82267	19.87	19.382	10.52	20.116	11.827						13.199	110.658	111.353	121.757	111.635	115.634
559.468	24.371							6.82267	7.163	11.589	26.626	20.096	17.554						13.199	112.361	112.787	121.395	101.261	108.909
559.475	18.839							6.82267	10.237	14.407	17.686	13.336	15.179						13.199	111.897	107.288	114.248	113.772	117.032
559.481	26.295							6.82267	8.992	16.394	12.745	11.642	11.186						13.199	117.257	112.058	116.808	109.212	125.472
559.488	20.238							6.82267	9.564	16.888	17.62	18.247	17.449						13.199	106.864	115.115	115.756	112.514	119.507
559.494	20.455							6.82267	14.016	15.282	10.002	15.155	11.31						13.199	105.627	119.206	107.912	116.341	114.252
559.502	19.505							6.83506	9.579	18.017	19.358	18.901	18.485						13.199	110.232	112.029	113.762	102.163	129.281
559.507	23.65							6.83506	15.668	17.436	12.822	15.366	21.844						13.2748	111.67	114.027	115.479	109.261	120.176
559.513	23.933							6.83506	19.426	16.194	12.197	20.176	13.074						13.2748	115.707	107.575	107.54	115.257	105.877
559.52	30.551							6.83506	13.643	13.894	17.369	23.793	21.551						13.2748	100.735	115.62	110.155	115.202	124.433
559.526	24.886							6.83506	11.635	15.736	19.647	13.679	18.184						13.2748	100.226	115.281	114.227	112.949	117.349
559.532	24.205							6.83506	13.563	15.429	16.489	16.689	14.03						13.2748	112.7	113.835	114.19	110.616	119.602
559.539	25.53							6.83506	15.864	12.821	10.328	22.232	16.4						13.2748	119.701	107.676	110.196	119.127	125.264
559.545	22.496							6.84747	13.856	20.107	16.575	15.271	14.455						13.2748	108.47	111.391	108.952	108.876	121.682
559.552	26.921							6.84747	8.136	18.263	17.355	18.735	23.919						13.2748	109.313	107.4	120.483	113.779	119.166
559.558	24.264							6.84747	11.451	23.419	15.036	22.527	19.505						13.2748	112.965	111.481	123.111	110.796	116.881
559.564	19.136							6.84747	11.449	16.324	16.909	13.702	21.57						13.2748	113.77	113.089	115.136	114.826	119.094
559.571	27.04							6.84747	1.076	15.107	18.797	19.567	13.475						13.2748	109.011	106.008	109.309	123.004	120.859
559.577	32.403							6.84747	13.298	22.256	18.907	26.604	10.629						13.3511	107.322	107.022	104.854	113.875	107.355
559.584	27.427							6.84747	10.127	17.331	18.557	18.894	18.566						13.3511	107.853	112.192	119.176	112.003	116.028
559.59	24.425							6.84747	9.296	10.677	22.517	20.415	12.917						13.3511	106.093	117.307	114.069	108.214	117.353
559.597	22.932							6.84747	16.45	17.525	16.87	26.922	19.247						13.3511	106.167	110.815	113.537	110.84	125.825
559.603	28.233							6.85991	10.426	15.466	14.479	14.898	15.732						13.3511	114.792	104.074	114.149	112.728	123.952
559.609	28.671							6.85991	10.957	20.712	9.43	23.142	15.871						13.3511	119.529	111.925	111.891	110.525	111.174
559.616	26.831							6.85991	4.236	14.498	10.084	24.725	8.481						13.3511	120.776	106.974	108.194	120.074	115.638
559.622	29.621							6.87237	13.472	11.671	14.526	22.282	18.228						13.3511	105.611	110.671	120.241	117.143	121.871
559.629	19.041							6.87237	15.846	15.722	14.006	16.244	10.22						13.3511	116.731	110.842	112.145	110.745	122.067
559.635	21.34							6.87237	14.61	18.983	13.939	20.337	15.957						13.3511	114.042	114.375	117.269	107.702	121.385
559.641	22.272							6.88486	8.717	14.815	8.691	13.754	12.546						13.3511	112.877	115.704	120.95	114.263	124.632
559.648	33.073							6.88486	16.822	20.321	11.233	17.733	10.954						13.3511	101.635	105.392	114.358	108.649	127.472
559.654	25.279							6.88486	14.007	17.456	18.207	13.311	18.838						13.4278	110.981	112.168	112.657	122.741	117.196
559.661	26.69							6.88486	20.124	22.271	15.383	8.705	19.018						13.4278	97.688	108.339	111.585	112.98	115.077
559.667	28.16							6.88486	20.315	20.587	13.985	18.061	10.782						13.4278	111.149	109.33	117.426	124.502	119.115
559.673	24.876							6.89737	14.649	10.666	12.214	15.989	14.437						13.4278	115.709	108.39	113.257	118.652	120.375
559.679	29.1							6.89737	13.897	18.728	17.763	10.754	16.796						13.4278	118.057	111.552	120.812	110.952	115.979
559.685	26.927							6.89737	16.856	21.494	14.537	14.804	18.673						13.4278	113.011	117.474	116.697	106.013	112.498
559.692	26.073							6.89737	11.717	23.518	9.465	8.419	14.786						13.4278	116.581	113.029	116.783	121.111	111.945
559.698	24.459							6.92246	9.632	18.1	14.607	12.215	17.127						13.4278	119.199	106.818	113.266	103.342	119.369
559.705	23.813							6.92246	11.063	16.782	9.468	13.82	20.522						13.4278	108.755	110.659	104.87	111.872	110.935
559.711	27.076							6.93504	8.661	20.163	16.028	14.444	16.86						13.4278	116.646	110.355	122.653	117.352	123.072
559.717	25.333							6.93504	10.835	19.244	13.077	18.818	20.319						13.4278	124.377	116.605	114.287	124.909	114.46
559.724	25.592							6.93504	18.251	15.383	17.069	18.48	21.119						13.5051	104.213	115.07	111.691	108.993	118.117
559.73	27.865							6.93504	15.528	12.776	12.554	24.192	13.809						13.5051	111.094	112.607	116.017	110.151	110.053
559.737	23.715							6.94764	16.822	19.109	13.544	10.121	13.969						13.5051	114.565	119.831	113.796	103.539	116.949
559.743	23.456							6.94764	20.831	16.281	11.971	19.361	16.283						13.5051	113.689	112.955	119.217	113.203	127.336
559.75	20.075							6.96027	15.347	14.596	18.575	13.05	16.789						13.5051	111.384	113.517	118.338	120.671	115.474
559.756	21.603							6.96027	14.461	16.453	12.783	20.519	18.048						13.5051	112.121	120.078	120.157	116.016	120.795
559.762	25.675							6.96027	13.043	20.086	18.958	13.466	16.244						13.5051	111.934	104.778	118.181	117.081	122.218
559.769	23.779							6.96027	15.44	17.514	20.272	22.665	12.345						13.5051	118.09	108.743	105.704	115.698	123.322
559.775	23.545							6.96027	11.152	23.431	17.216	12.557	9.484						13.5051	105.779	113.377	119.321	113.806	122.952
559.782	26.472							6.96027	11.057	19.922	18.633	18.284	15.291						13.5051	117.525	109.259	123.261	112.03	116.269
559.788	22.24							6.96027	20.204	20.189	18.435	18.074	13.787						13.5051	110.444	112.918	118.091	110.831	115.11
559.795	27.486							6.96027	19.938	10.952	22.029	13.815	22.4						13.5051	111.252	120.185	119.582	116.466	116.184
559.801	25.793							6.96027	24.524	18.695	17.971	18.774	10.564						13.5051	110.845	113.298	114.769	110.933	120.885
559.807	24.07							6.96027	20.121	18.919	21.443	20.57	22.32						13.5051	116.664	117.821	110.747	104.338	117.972
559.814	25.913							6.97292	25.02	23.085	13.779	18.154	19.182						13.5051	118.092	108.798	119.086	110.708	116.062
559.82	26.993							6.97292	19.996	15.654	22.387	24.201	11.958						13.5051	107.035	115.792	123.711	110.123	123.025
559.827	24.695							6.98559	20.08	17.528	15.284	18.055	14.651						13.5051	110.345	106.214	108.156	108.41	104.79
559.833	19.158							6.98559	18.663	17.263	24.253	24.138	9.023						13.5829	110.925	115.175	116.082	113.013	112.62
559.839	23.092							6.98559	15.285	21.142	10.773	14.091	13.632						13.5829	113.369	116.735	115.279	107.544	120.049
559.846	28.311							6.98559	12.158	17.91	20.31	24.614	13.564						13.5829	107.275	117.982	118.712	116.643	115.864
559.852	27.679							6.98559	15.823	22.451	23.238	19.141	23.167						13.635	113.984	116.66	117.592	122.36	112.284
559.859	25.176							6.98559	14.064	27.391	20.332	19.591	13.086						13.635	109.831	118.729	122.982	113.672	119.499
559.865	22.321							6.99829	14.999	20.555	21.313	17.831	20.101						13.635	98.953	114.352	111.579	112.7	116.681
559.871	28.992							6.99829	21.339	22.89	14.807	23.401	25.965						13.635	108.66	112.7	113.882	97.592	121.734
559.878	27.849							6.99829	12.856	24.018	14.668	15.198	10.239						13.635	108.799	114.283	119.608	113.875	122.314
559.884	23.326							6.99829	21.11	30.915	22.644	10.973	16.681						13.635	112.033	114.448	110.903	110.322	119.788
559.891	22.353							6.99829	13.272	20.025	12.011	14.429	7.902						13.635	115.351	118.544	119.171	119.55	114.807
559.897	29.811							6.99829	16.075	13.435	15.318	9.526	11.667						13.635	110.806	121.946	109.072	108.024	117.918
559.904	17.021							6.99829	13.61	14.935	13.584	20.429	19.359						13.635	99.869	108.133	119.074	102.743	113.895
559.91	21.934							6.99829	22.724	28.704	18.008	23.948	11.141						13.635	111.414	105.838	112.708	103.453	122.114
559.916	19.39							6.99829	7.208	20.472	7.994	17.563	6.458						13.635	106.333	108.006	115.133	122.087	127.307
559.923	18.713							7.01101	13.812	15.218	15.345	21.473	20.288						13.635	114.887	116.273	112.657	110.326	116.363
559.929	27.503							7.01101	15.356	20.368	12.412	16.896	13.464						13.635	100.649	110.65	109.442	117.148	126.788
559.935	26.927							7.01101	18.127	21.637	10.962	18.111	12.914						13.635	117.74	113.47	111.013	112.566	106.571
559.942	23.733							7.02376	6.803	23.993	15.699	19.766	15.974						13.6874	113.805	110.517	118.429	115.589	117.793
559.948	24.084							7.02376	10.556	22.307	11.252	16.423	17.216						13.6874	101.957	115.361	113.191	106.631	123.219
559.955	23.318							7.02376	12.803	19.442	13.137	13.917	11.18						13.6874	122.562	110.806	107.482	121.526	117.276
559.961	27.156							7.03652	18.359	19.069	8.092	19.916	13.412						13.6874	112.091	105.041	113.944	111.624	113.187
559.967	22.971							7.03652	18.05	22.918	5.191	20.179	12.395						13.6874	118.783	118.798	121.473	116.431	110.552
559.974	25.323							7.03652	16.84	17.091	12.852	15.368	17.496						13.6874	111.052	104.007	107.617	125.209	114.624
559.98	26.262							7.03652	20.868	20.134	15.435	16.604	15.732						13.6874	105.73	118.94	111.772	118.026	119.664
559.987	22.327							7.03652	14.136	19.359	8.027	15.893	6.457						13.74	116.094	116.431	124.184	107.855	122.806
559.993	22.747							7.04932	12.842	19.655	12.731	22.64	14.661						13.74	113.606	115.935	118.937	116.837	117.767
559.999	24.838							7.04932	10.061	15.815	9.29	12.336	14.645						13.74	111.077	117.894	121.044	118.248	122.498
560.006	19.12							7.06214	13.383	17.868	7.859	15.148	13.609						13.74	117.174	118.887	105.976	113.895	116.17
560.012	23.492							7.06214	13.288	22.683	11.531	14.931	21.428						13.74	116.618	110.205	114.294	115.531	116.538
560.021	17.695							7.08784	20.404	12.894	16.667	13.981	10.254						13.74	109.942	115.43	112.173	112.965	119.436
560.025	23.465							7.08784	9.518	26.719	18.691	16.53	16.974						13.74	113.002	113.629	112.988	112.692	115.448
560.031	22.989							7.08784	16.326	9.497	18.477	12.781	10.889						13.7928	120.217	114.611	110.267	116.539	119.536
560.038	23.55							7.10073	13.768	13.15	9.542	17.468	7.074						13.7928	116.393	109.443	117.921	104.548	116.731
560.044	19.21							7.10073	2.45	9.943	15.075	12.863	19.238						13.7928	123.034	112.222	111.379	114.261	116.736
560.05	21.558							7.10073	18.616	20.699	15.916	16.996	12.58						13.7928	119.828	114.873	118.114	109.255	117.539
560.057	20.601							7.11365	15.777	13.358	13.908	19.635	10.521						13.8459	115.134	110.12	119.825	113.555	124.325
560.063	18.318							7.11365	20.772	18.625	21.155	18.612	20.768						13.8459	112.287	108.217	117.549	114.332	115.455
560.07	23.546							7.11365	17.119	11.842	22.39	17.529	13.587						13.8459	118.826	113.4	118.119	112.792	117.852
560.076	20.244							7.11365	15.267	12.062	18.754	11.598	20.867						13.8459	112.801	113.623	112.772	110.284	109.685
560.083	26.788							7.11365	14.781	19.434	11.274	13.032	17.763						13.8459	115.77	121.288	117.253	110.201	116.037
560.089	28.842							7.11365	19.874	15.41	10.898	13.812	7.952						13.8459	115.458	105.808	112.047	103.767	116.658
560.095	26.864							7.11365	19.848	12.079	13.814	20.175	12.502						13.8459	119.462	108.104	117.805	120.211	117.454
560.102	28.287							7.11365	15.346	12.508	23.659	16.002	16.665						13.8459	108.925	110.204	117.405	98.644	110.714
560.108	17.369							7.11365	14.716	19.275	15.716	18.812	6.367						13.8459	109.517	112.272	110.15	102.854	119.878
560.115	25.733							7.11365	31.167	10.635	13.384	19.206	12.467						13.8459	113.075	115.017	116.714	123.476	125.51
560.121	31.307							7.12659	12.969	15.145	18.981	16.303	19.506						13.8459	113.061	120.44	108.83	99.372	120.615
560.128	23.238							7.12659	19.455	16.247	14.846	14.129	14.714						13.8991	107.102	113.387	115.655	114.666	114.843
560.134	20.634							7.12659	16.505	19.852	11.593	13.259	8.3						13.8991	113.667	115.394	112.331	114.918	115.801
560.14	24.131							7.13955	22.699	15.962	15.619	16.756	19.282						13.8991	121.239	115.107	113.84	112.693	115.484
560.147	25.316							7.13955	14.881	19.484	10.075	19.669	15.513						13.8991	112.651	112.66	119.901	116.732	112.989
560.153	22.436							7.13955	24.78	17.225	18.176	16.545	10.251						13.8991	109.433	113.267	111.624	118.039	118.714
560.16	21.858							7.13955	18.185	19.151	21.953	15.005	11.424						13.8991	113.217	122.827	117.353	111.852	115.366
560.166	25.416							7.13955	20.855	16.901	13.564	18.62	12.776						13.8991	120.479	125.518	112.804	110.1	125.825
560.172	26.562							7.15254	15.441	17.164	14.11	11.166	15.312						13.9527	109.929	112.097	115.482	113.651	117.357
560.179	24.134							7.15254	21.859	14.967	16.287	17.694	16.024						13.9527	118.192	121.294	117.673	115.989	114.316
560.185	24.332							7.15254	18.898	19.505	12.772	10.797	17.071						13.9527	115.247	115.488	117.223	118.3	114.048
560.192	26.944							7.15254	15.379	21.144	14.553	19.539	14.488						13.9527	120.231	110.918	109.555	120.93	116.879
560.198	29.009							7.15254	25.648	18.037	12.388	22.633	13.743						13.9527	106.509	112.324	107.148	98.53	113.834
560.205	24.18							7.15254	16.341	17.374	17.671	13.125	11.757						13.9527	106.319	112.176	112.934	116.803	118.812
560.211	32.349							7.15254	22.594	17.604	16.341	21.845	20.454						13.9527	116.113	121.928	112.7	117.49	120.966
560.217	23.953							7.16555	17.279	11.54	15.869	15.13	18.385						13.9527	112.075	113.533	115.321	110.353	111.256
560.224	21.066							7.16555	25.309	17.63	14.844	19.748	15.264						13.9527	102.808	112.49	116.661	120.121	115.089
560.23	22.621							7.16555	12.337	17.302	21.831	19.761	6.137						13.9527	107.971	114.981	110.147	111.954	124.501
560.237	20.996							7.17859	19.762	19.468	18.121	12.025	12.865						14.0064	115.796	116.874	116.01	110.428	118.827
560.243	20.763							7.17859	15.789	16.589	6.94	17.4	11.293						14.0064	108.129	118.354	112.74	115.534	122.949
560.249	23.036							7.17859	12.974	22.546	19.346	19.385	16.375						14.0064	110.582	113.246	114.962	118.836	118.264
560.256	18.358							7.17859	12.901	20.525	11.861	19.036	18.027						14.0064	122.561	126.219	121.348	119.749	121.985
560.262	20.264							7.17859	25.186	14.94	18.076	17.811	16.37						14.0064	119.459	111.219	118.827	106.44	121.85
560.269	28.771							7.19165	24.607	19.008	13.317	16.417	14.666						14.0064	115.055	116.409	121.852	106.652	111.648
560.275	27.091							7.19165	20.635	14.928	19.394	19.31	20.333						14.0604	113.545	105.186	116.439	112.056	117.171
560.282	26.558							7.19165	14.89	16.945	10.834	21.633	15.851						14.0604	101.77	108.47	112.721	117.978	121.902
560.288	26.538							7.19165	18.434	22.45	11.746	15.781	15.213						14.0604	116.799	114.936	119.038	109.094	119.332
560.294	23.778							7.20474	23.534	15.979	11.052	18.704	16.362						14.0604	114.666	125.772	115.529	109.785	128.177
560.301	22.183							7.20474	11.959	8.767	14.698	23.393	11.072						14.0604	112.017	104.783	115.605	116.803	113.872
560.307	26.984							7.20474	17.527	17.041	17.214	20.09	15.61						14.0604	114.971	116.631	110.292	119.446	117.307
560.314	23.384							7.20474	7.243	17.1	5.722	14.634	17.218						14.0604	106.946	118.586	122.522	119.249	114.98
560.32	20.981							7.21785	20.268	16.884	7.67	15.766	15.098						14.1146	119.498	124.581	112.699	112.228	113.906
560.327	22.677							7.23098	12.537	13.614	7.435	13.335	14.132						14.1146	109.466	122.006	117.95	114.292	112.921
560.333	24.335							7.24414	15.527	9.111	11.753	19.952	16.894						14.1146	113.375	111.46	113.515	111.753	115.513
560.339	22.322							7.24414	17.072	18.498	17.051	8.326	16.53						14.1146	106.309	105.43	113.064	116.634	111.826
560.346	22.203							7.24414	16.43	18.489	12.321	16.952	18.375						14.1146	108.505	122.015	122.055	113.147	122.09
560.352	26.34							7.24414	15.16	10.867	15.467	18.549	11.044						14.1146	109.147	130.849	114.298	104.38	120.681
560.359	26.154							7.24414	11.879	11.774	10.169	25.217	8.823						14.1146	115.989	119.988	110.988	112.928	113.282
560.364	25.507							7.25733	17.394	17.676	12.811	23.921	17.443						14.1146	115.502	116.454	113.487	111.659	110.946
560.37	27.978							7.25733	13.402	16.093	11.526	17.05	15.827						14.1146	110.977	122.543	115.813	112.692	123.191
560.377	22.499							7.27054	18.686	17.727	20.949	15.201	8.282						14.1691	113.46	117.674	110.372	109.78	119.694
560.383	30.557							7.27054	13.371	13.858	9.835	10.156	9.875						14.1691	110.123	114.766	115.775	116.859	113.877
560.39	22.155							7.27054	17.192	14.114	13.041	15.015	13.53						14.1691	114.671	115.522	112.316	120.281	115.088
560.396	33.418							7.27054	16.964	20.61	15.193	7.59	15.716						14.1691	120.75	121.937	116.317	117.781	117.361
560.402	24.988							7.27054	17.209	11.104	11.769	16.147	14.044						14.1691	113.775	115.814	119.924	111.701	117.564
560.409	26.654							7.27054	17.014	21.926	16.827	11.152	20.227						14.1691	113.12	116.274	113.645	108.293	125.247
560.415	21.108							7.27054	21.753	5.249	17.701	16.201	11.836						14.1691	109.588	116.55	121.047	107.584	124.58
560.422	26.528							7.27054	18.431	20.024	14.744	15.465	13.335						14.1691	118.503	107.798	122.661	113.073	122.421
560.428	24.805							7.27054	9.797	17.078	13.765	12.749	11.87						14.1691	109.457	122.022	120.941	115.562	116.599
560.434	25.94							7.27054	11.425	15.411	20.767	22.212	27.168						14.1691	116.127	116.163	118.523	110.67	125.973
560.441	30.001							7.28377	21.556	12.623	17.121	14.127	14.82						14.2237	114.459	109.868	128.284	119.909	112.569
560.447	24.216							7.28377	18.493	16.935	9.514	19.471	16.703						14.2237	113.621	112.229	115.368	110.581	117.452
560.454	26.301							7.29703	17.426	19.029	10.947	11.848	13.241						14.2237	106.963	120.476	116.066	117.105	123.07
560.461	23.838							7.29703	14.427	13.02	8.567	18.615	18.159						14.2237	112.624	118.217	122.588	121.866	125.054
560.467	26.811							7.29703	17.183	26.073	7.376	17.299	19.031						14.2237	105.801	117.217	112.925	111.648	121.891
560.474	19.462							7.29703	12.066	15.488	7.061	11.738	14.058						14.2237	112.912	115.064	110.958	114.907	126.193
560.479	31.714							7.31032	14	16.253	6.572	14.825	13.085						14.2237	123.741	116.657	116.176	103.936	118.845
560.486	31.422							7.31032	17.119	13.181	12.261	20.884	22.87						14.2787	104.436	121.472	114.957	113.707	116.573
560.492	30.211							7.31032	16.745	20.802	15.529	16.555	23.15						14.2787	109.835	107.528	112.62	109.356	115.5
560.498	29.08							7.31032	15.534	13.888	13.848	10.308	10.572						14.2787	105.781	110.412	115.805	104.029	128.38
560.505	24.007							7.31032	24.756	15.317	13.331	16.084	21.396						14.2787	106.734	110.081	115.507	109.156	116.858
560.511	24.629							7.31032	21.295	8.808	8.207	17.531	21.925						14.2787	124.703	112.047	114.565	119.723	113.081
560.518	28.991							7.31032	15.869	14.993	15.29	13.429	21.523						14.2787	107.426	117.685	113.718	110.764	120.288
560.524	25.88							7.32363	12.725	18.399	14.939	9.382	23.496						14.2787	115.445	121.969	123.094	113.608	117.764
560.531	20.914							7.32363	15.765	18.399	12.461	17.76	13.535						14.2787	110.974	112.581	118.188	104.984	126.107
560.537	23.665							7.32363	21.424	20.034	7.017	16.292	14.396						14.2787	122.267	118.721	116.776	114.023	114.649
560.543	29.454							7.33696	10.399	21.228	12.28	14.841	15.674						14.2787	105.916	115.36	118.817	115.683	112.65
560.55	18.886							7.33696	15.004	17.974	18.088	20.973	11.498						14.2787	124.597	113.863	116.699	111.181	120.215
560.556	16.418							7.33696	16.237	13.57	12.722	19.098	14.308						14.2787	114.557	117.742	112.206	119.794	119.297
560.563	24.193							7.33696	19.848	13.663	15.72	21.471	22.797						14.3338	112.672	121.385	115.624	105.275	131.482
560.569	20.873							7.35032	21.086	13.124	18.003	17.198	20.606						14.3338	123.383	115.386	116.145	113.075	120.762
560.575	26.515							7.35032	18.681	16.299	25.288	19.97	12.374						14.3338	110.254	111.685	111.173	121.795	119.466
560.582	27.759							7.35032	13.625	19.839	15.589	18.221	13.24						14.3893	120.196	120.621	120.115	116.641	114.252
560.588	31.145							7.35032	21.666	12.361	15.812	17.805	20.496						14.3893	114.918	116.73	117.509	100.935	126.22
560.595	28.023							7.35032	15.419	23.56	17.403	17.458	16.029						14.3893	109.435	104.935	116.121	108.437	123.998
560.601	28.947							7.35032	7.227	18.734	19.257	22.878	19.748						14.3893	111.651	115.496	117.369	110.76	115.362
[truncated: 151,762 more rows]

## Sheet: Figure3
Figure 3 B	Figure 3D						Figure 3E						Figure 3F						Figure 3G			Figure 3H			Figure 3I
pae value (from 1-1 to 851-851)	NO FHL2			200nM FHL2			NO FHL2			200nM FHL2			NO FHL2			200nM FHL2			1.5pn	5pn	18pn	1.5pn	5pn	18pn	1.5pn	5pn	18pn
0.8	Force	bead height	SD	Force	bead height	SD	Force	bead height	SD	Force	bead height	SD	Force	bead height	SD	Force	bead height	SD	36	44.2954	-21.1	10.74	24.494	-2.35	40.68	10.4103	-8.8
2.3	0.99488	-1.62325	7.11974	0.99488	30.0431	12.2278	1.5033	0.69688	5.35189	1.5033	16.5013	7.53339	1.56377	-0.251165	14.9562	1.56377	40.4305	12.7143	41.58	39.2581	-24.5	15.65	21.838	5.24	36.94	2.59856	-12.79
4.1	1.55513	5.89989	7.10827	1.55513	43.7995	9.32395	2.35082	5.51623	5.1223	2.35082	24.3895	5.87502	2.44539	27.1695	13.3063	2.44539	55.7032	8.94844	40	30.5304	-21.19	6.233	25.3799	-3	24.9	6.41031	-16.65
5.7	2.43188	18.6608	7.471	2.43188	60.2122	7.23421	3.68004	9.09267	5.15321	3.68004	32.0143	5.02482	3.82809	51.7124	8.55214	3.82809	69.6509	6.43302	61.78	22.6195	-28	10.9125	14.68	-5.38116	14.29	21.3884	-23.3
7.4	3.80694	38.9179	7.94215	3.80694	74.9715	6.56136	5.27644	13.7344	4.49339	5.27644	38.224	4.43743	5.48871	67.9898	6.23427	5.48871	78.4001	4.60527	61.17	30.5304	-30.4	12.559	14.765	-6.36581	21.69	8.15	-27
10.1	5.45838	57.6498	7.8573	5.45838	89.2118	5.9622	7.59225	22.828	8.94376	7.59225	41.86	4.05663	7.89769	84.4853	4.58804	7.89769	84.4008	4.0724
12.6	7.85406	95.03	9.21735	7.85406	109.025	4.4761	11.006	46.9289	3.94644	11.006	47.8252	3.87905	11.4487	95.8444	3.82784	11.4487	94.2899	3.67884
14.1	11.3855	129.204	4.63301	11.3855	127.07	3.44837	16.2004	53.2292	3.98288	16.2004	51.99	3.75336	16.8521	111.89	3.3954	16.8521	103.127	3.50794
15.6	16.759	154.603	3.50762	16.759	142.846	3.34031	19.8538	56.0196	3.96531	19.8538	54.2891	3.9277	20.6525	120.022	3.14238	20.6525	107.346	3.79971
17.9	20.5384	167.276	3.21133	20.5384	154.24	3.31296	16.2004	53.6257	3.74267	16.2004	53.6076	3.65047	16.8521	113.27	3.37108	16.8521	105.957	3.41086
19.7	16.759	159.999	3.16295	16.759	147.693	3.1793	11.006	47.2139	4.25692	11.006	49.655	3.58998	11.4487	98.6353	3.89369	11.4487	96.4298	3.60524
21.9	11.3855	139.305	4.25771	11.3855	132.021	3.4774	7.59225	39.4956	4.31168	7.59225	44.4096	4.04288	7.89769	85.894	4.34161	7.89769	85.9941	4.13842
23.7	7.85406	115.218	6.01188	7.85406	117.135	4.11722	5.27644	25.2377	10.5724	5.27644	40.2509	3.96635	5.48871	72.054	5.77885	5.48871	81.5093	4.3123
24.9	5.45838	75.9728	12.3089	5.45838	95.4701	6.038	3.68004	7.95964	5.25476	3.68004	35.0977	4.75721	3.82809	54.4071	8.2325	3.82809	69.6139	5.83725
26.7	3.80694	43.1035	8.02453	3.80694	76.7296	6.79741	2.35082	4.47186	5.02207	2.35082	26.1834	5.94843	2.44539	28.1534	13.5	2.44539	58.2165	8.11009
28.5	2.43188	18.8702	7.80646	2.43188	60.8762	7.29318	1.5033	1.36389	5.37841	1.5033	15.0782	7.43008	1.56377	-0.864176	16.1922	1.56377	38.8401	12.4071
29	1.55513	2.97763	6.5972	1.55513	47.2673	9.64377
29.6	0.99488	-2.60408	6.3443	0.99488	29.4112	12.5443
30
30.6
30.8
31
31.2
31.3
31.3
31.4
31.4
31.5
31.6
31.5
31.5
31.6
31.6
31.6
31.5
31.5
31.6
31.6
31.6
31.6
31.6
31.6
31.6
31.6
31.6
31.6
31.6
31.6
31.6
31.6
31.6
31.6
31.6
31.6
31.6
31.6
31.6
31.6
31.6
31.7
31.7
31.7
31.7
31.7
31.6
31.6
31.7
31.7
31.7
31.7
31.7
31.7
31.7
31.7
31.7
31.7
31.7
31.7
31.7
31.7
31.7
31.7
31.7
31.7
31.7
31.7
31.7
31.7
31.7
31.7
31.7
31.7
31.7
31.7
31.7
31.7
31.7
31.7
31.7
31.7
31.7
31.7
31.7
31.7
31.7
31.7
31.7
31.7
31.7
31.7
31.7
31.7
31.7
31.7
31.7
31.7
31.7
31.7
31.7
31.7
31.7
31.7
31.7
31.7
31.7
31.7
31.7
31.7
31.7
31.7
31.7
31.7
31.7
31.7
31.7
31.7
31.7
31.7
31.7
31.7
31.7
31.7
31.7
31.7
31.7
31.7
31.7
31.7
31.7
31.7
31.7
31.7
31.7
31.7
31.7
31.7
31.7
31.7
31.7
31.7
31.7
31.7
31.7
31.7
31.7
31.7
31.7
31.7
31.7
31.7
31.7
31.7
31.7
31.7
31.7
31.7
31.7
31.7
31.7
31.7
31.7
31.7
31.7
31.7
31.7
31.7
31.7
31.7
31.7
31.7
31.7
31.7
31.7
31.7
31.7
31.7
31.7
31.7
31.7
31.7
31.7
31.7
31.7
31.7
31.7
31.7
31.7
31.7
31.7
31.7
31.6
31.7
31.7
31.6
31.7
31.6
31.7
31.6
31.7
31.6
31.7
31.7
31.7
31.7
31.7
31.7
31.7
31.7
31.7
31.7
31.7
31.7
31.7
31.7
31.7
31.7
31.7
31.7
31.7
31.7
31.7
31.7
31.7
31.7
31.7
31.7
31.7
31.7
31.7
31.7
31.7
31.7
31.7
31.7
31.7
31.7
31.7
31.7
31.7
31.7
31.7
31.7
31.7
31.7
31.7
31.7
31.7
31.7
31.7
31.7
31.7
31.7
31.7
31.7
31.7
31.7
31.7
31.7
31.7
31.7
31.7
31.7
31.7
31.7
31.7
31.7
31.7
31.7
31.7
31.7
31.7
31.7
31.7
31.7
31.7
31.7
31.7
31.7
31.7
31.7
31.7
31.7
31.7
31.7
31.7
31.7
31.7
31.7
31.7
31.7
31.7
31.7
31.7
31.7
31.7
31.7
31.7
31.7
31.7
31.7
31.7
31.7
31.7
31.7
31.7
31.7
31.7
31.7
31.7
31.7
31.7
31.7
31.7
31.7
31.7
31.7
31.7
31.7
31.7
31.7
31.7
31.7
31.7
31.6
31.7
31.7
31.7
31.7
31.7
31.6
31.7
31.6
31.7
31.7
31.6
31.7
31.7
31.7
31.7
31.7
31.7
31.7
31.7
31.7
31.7
31.7
31.7
31.7
31.7
31.7
31.7
31.7
31.7
31.7
31.7
31.7
31.7
31.7
31.7
31.7
31.7
31.7
31.7
31.7
31.7
31.7
31.7
31.7
31.7
31.7
31.7
31.7
31.7
31.7
31.7
31.7
31.7
31.7
31.7
31.7
31.7
31.7
31.7
31.7
31.7
31.7
31.7
31.7
31.7
31.7
31.7
31.7
31.7
31.7
31.7
31.7
31.7
31.7
31.7
31.7
31.7
31.7
31.7
31.7
31.7
31.7
31.7
31.7
31.7
31.7
31.7
31.7
31.7
31.7
31.6
31.7
31.7
31.7
31.7
31.7
31.7
31.7
31.7
31.7
31.7
31.7
31.7
31.7
31.7
31.7
31.7
31.7
31.7
31.7
31.7
31.7
31.7
31.7
31.7
31.7
31.7
31.7
31.6
31.7
31.7
31.7
31.7
31.7
31.7
31.7
31.7
31.7
31.7
31.7
31.7
31.7
31.7
31.7
31.7
31.7
31.7
31.7
31.7
31.7
31.7
31.7
31.7
31.7
31.7
31.7
31.7
31.7
31.7
31.7
31.7
31.7
31.7
31.7
31.7
31.7
31.7
31.7
31.7
31.7
31.7
31.7
31.7
31.7
31.7
31.7
31.7
31.7
31.7
31.7
31.7
31.7
31.7
31.7
31.7
31.7
31.7
31.7
31.6
31.7
31.7
31.7
31.7
31.7
31.7
31.7
31.7
31.7
31.7
31.7
31.7
31.7
31.7
31.7
31.7
31.7
31.7
31.7
31.7
31.7
31.7
31.7
31.7
31.7
31.7
31.7
31.7
31.7
31.7
31.7
31.7
31.7
31.7
31.7
31.7
31.7
31.7
31.7
31.7
31.7
31.7
31.7
31.7
31.7
31.7
31.7
31.7
31.7
31.7
31.7
31.7
31.7
31.7
31.7
31.7
31.7
31.7
31.7
31.7
31.7
31.7
31.7
31.7
31.7
31.7
31.7
31.7
31.7
31.7
31.7
31.7
31.7
31.7
31.7
31.7
31.7
31.7
31.7
31.7
31.7
31.7
31.7
31.7
31.7
31.7
31.7
31.7
31.7
31.7
31.7
31.7
31.7
31.7
31.7
31.7
31.7
31.7
31.7
31.7
31.7
31.7
31.7
31.7
31.7
31.7
31.7
31.7
31.7
31.7
31.7
31.7
31.7
31.7
31.7
31.7
31.7
31.7
31.7
31.7
31.7
31.7
31.7
31.7
31.7
31.7
31.7
31.7
31.7
31.7
31.7
31.7
31.7
31.7
31.7
31.7
31.7
31.7
31.7
31.7
31.7
31.7
31.7
31.7
31.7
31.7
31.7
31.7
31.7
31.7
31.7
31.7
31.7
31.7
31.7
31.7
31.7
31.7
31.7
31.7
31.7
31.7
31.7
31.7
31.7
31.7
31.7
31.7
31.7
31.7
31.7
31.7
31.7
31.7
31.7
31.7
31.7
31.7
31.7
31.7
31.7
31.7
31.7
31.7
31.7
31.7
31.7
31.7
31.7
31.7
31.7
31.7
31.7
31.7
31.7
31.7
31.7
31.7
31.7
31.7
31.7
31.7
31.7
31.7
31.7
31.7
31.7
31.7
31.7
31.7
31.7
31.7
31.6
31.7
31.7
31.7
31.7
31.7
31.7
31.7
31.7
31.7
31.7
31.7
31.7
31.7
31.7
31.7
31.7
31.7
31.7
31.7
31.7
31.7
31.7
31.7
31.7
31.7
31.6
31.6
31.7
31.7
31.5
31.7
31.7
31.7
31.6
31.6
31.7
31.7
31.7
31.7
31.6
31.7
31.7
31.7
31.7
31.7
31.7
31.6
31.7
31.6
31.7
31.6
31.6
31.7
31.7
31.7
31.7
31.6
31.7
31.6
31.6
31.6
31.6
31.6
31.7
31.7
31.7
31.6
31.7
31.7
31.6
31.7
31.7
31.7
31.7
31.7
31.6
31.7
31.7
31.7
31.6
31.7
31.7
31.6
31.6
31.6
31.6
31.6
31.7
31.6
31.5
31.6
31.6
31.6
31.7
31.7
31.7
31.6
31.7
31.7
31.7
31.7
31.6
31.6
31.7
31.7
31.7
31.6
31.7
31.7
31.7
31.6
31.7
31.7
31.6
31.6
1.2
0.7
2.1
3.9
5.9
7.2
10
11.4
13.3
15.2
17.6
19.5
21.2
22.3
24.4
27
26.9
28.2
28.7
29.8
30.1
30.6
30.8
31.2
30.9
31.1
31.3
31.3
31.5
31.4
31.4
31.5
31.4
31.5
31.5
31.5
31.5
31.5
31.5
31.5
31.5
31.5
31.5
31.5
31.5
31.5
31.5
31.5
31.6
31.5
31.5
31.6
31.6
31.6
31.6
31.6
31.5
31.6
31.5
31.6
31.6
31.6
31.6
31.6
31.6
31.6
31.6
31.7
31.7
31.6
31.7
31.7
31.7
31.7
31.7
31.7
31.7
31.7
31.7
31.7
31.7
31.7
31.7
31.7
31.7
31.7
31.7
31.7
31.7
31.7
31.7
31.7
31.7
31.7
31.7
31.7
31.7
31.7
31.7
31.7
31.7
31.7
31.7
31.7
31.7
31.7
31.7
31.7
31.7
31.7
31.7
31.7
31.7
31.7
31.7
31.7
31.7
31.7
31.7
31.7
31.7
31.7
31.7
31.7
31.7
31.7
31.7
31.7
31.7
31.7
31.7
31.7
31.7
31.7
31.7
31.7
31.7
31.7
31.7
31.7
31.7
31.7
31.7
31.7
31.7
31.7
31.7
31.7
31.7
31.7
31.7
31.7
31.7
31.7
31.7
31.7
31.7
31.7
31.7
31.7
31.7
31.7
31.7
31.7
31.7
31.7
31.7
31.7
31.7
31.7
31.7
31.7
31.7
31.7
31.7
31.7
31.7
31.7
31.7
31.7
31.7
31.7
31.7
31.7
31.7
31.7
31.7
31.7
31.7
31.7
31.7
31.7
31.7
31.7
31.7
31.7
31.7
31.7
31.7
31.7
31.7
31.7
31.7
31.7
31.7
31.7
31.7
31.7
31.7
31.7
31.7
31.7
31.7
31.7
31.7
31.7
31.7
31.7
31.7
31.7
31.7
31.7
31.7
31.7
31.7
31.7
31.7
31.7
31.7
31.7
31.7
31.7
31.7
31.7
31.7
31.7
31.7
31.7
31.7
31.7
31.7
31.7
31.7
31.7
31.7
31.7
31.7
31.7
31.7
31.7
31.7
31.7
31.7
31.7
31.7
31.7
31.7
31.7
31.7
31.7
31.7
31.7
31.7
31.7
31.7
31.7
31.7
31.7
31.7
31.7
31.7
31.7
31.7
31.7
31.7
31.7
31.7
31.7
31.7
31.7
31.7
31.7
31.7
31.7
31.7
31.7
31.7
31.7
31.7
31.7
31.7
31.7
31.7
31.7
31.7
31.7
31.7
31.7
31.7
31.7
31.7
31.7
31.7
31.7
31.7
31.7
31.7
31.7
31.7
31.7
31.7
31.7
31.7
31.7
31.7
31.7
31.7
31.7
31.7
31.7
31.7
31.7
31.7
31.7
31.7
31.7
31.7
31.7
31.7
31.7
31.7
31.7
31.7
31.7
31.7
31.7
31.7
31.7
31.7
31.7
31.7
31.7
31.7
31.6
31.7
31.7
31.7
31.7
31.7
31.7
31.7
31.7
31.7
31.7
31.7
31.7
31.7
31.7
31.7
31.7
31.7
31.7
31.7
31.7
31.7
31.7
31.7
31.7
31.7
31.7
31.7
31.7
31.7
31.7
31.7
31.7
31.7
31.7
31.7
31.7
31.7
31.7
31.7
31.7
31.7
31.7
31.7
31.7
31.7
31.7
31.7
31.7
31.7
31.7
31.7
31.7
31.7
31.7
31.7
31.7
31.7
31.7
31.7
31.7
31.7
31.7
31.7
31.7
31.7
31.7
31.7
31.7
31.7
31.7
31.7
31.7
31.7
31.7
31.7
31.7
31.7
31.7
31.7
31.7
31.7
31.7
31.7
31.7
31.7
31.7
31.7
31.7
31.7
31.7
31.7
31.7
31.7
31.7
31.7
31.7
31.7
31.7
31.7
31.7
31.7
31.7
31.7
31.7
31.7
31.7
31.7
31.7
31.7
31.7
31.7
31.7
31.7
31.7
31.7
31.7
31.7
31.7
31.7
31.7
31.7
31.7
31.7
31.7
31.7
31.7
31.7
31.7
31.7
31.7
31.7
31.7
31.7
31.7
31.7
31.7
31.7
31.7
31.7
31.7
31.7
31.7
31.7
31.7
31.7
31.7
31.7
31.7
31.7
31.7
31.7
31.7
31.7
31.7
31.7
31.7
31.7
31.7
31.7
31.7
31.7
31.7
31.7
31.7
31.7
31.7
31.7
31.7
31.7
31.7
31.7
31.7
31.7
31.7
31.7
31.7
31.7
31.7
31.7
31.7
31.7
31.7
31.7
31.7
31.7
31.7
31.7
31.7
31.7
31.7
31.7
31.7
31.7
31.7
31.7
31.7
31.7
31.7
31.7
31.7
31.7
31.7
31.7
31.7
31.7
31.7
31.7
31.7
31.7
31.7
31.7
31.7
31.7
31.7
31.7
31.7
31.7
31.7
31.7
31.7
31.7
31.7
31.7
31.7
31.7
31.7
31.7
31.7
31.7
31.7
31.7
31.7
31.7
31.7
31.7
31.7
31.7
31.7
31.7
31.7
31.7
31.7
31.7
31.7
31.7
31.7
31.7
31.7
31.7
31.7
31.7
31.7
31.7
31.7
31.7
31.7
31.7
31.7
31.7
31.7
31.7
31.7
31.7
31.7
31.7
31.7
31.7
31.7
31.7
31.7
31.7
31.7
31.7
31.7
31.7
31.7
31.7
31.7
31.7
31.7
31.7
31.7
31.7
31.7
31.7
31.7
31.7
31.7
31.7
31.7
31.7
31.7
31.7
31.7
31.7
31.7
31.7
31.7
31.7
31.7
31.7
31.7
31.7
31.7
31.7
31.7
31.7
31.7
31.7
31.7
31.7
31.7
31.7
31.7
31.7
31.7
31.7
31.7
31.7
31.7
31.7
31.7
31.7
31.7
31.7
31.7
31.7
31.7
31.7
31.7
31.7
31.7
31.7
31.7
31.7
31.7
31.7
31.7
31.7
31.7
31.7
31.7
31.7
31.7
31.7
31.7
31.7
31.7
31.7
31.7
31.7
31.7
31.7
31.7
31.7
31.7
31.7
31.7
31.7
31.7
31.7
31.7
31.7
31.7
31.7
31.7
31.7
31.7
31.7
31.7
31.7
31.7
31.7
31.7
31.7
31.7
31.7
31.7
31.7
31.7
31.7
31.7
31.7
31.7
31.7
31.7
31.7
31.7
31.7
31.7
31.7
31.7
31.7
31.7
31.7
31.7
31.7
31.7
31.7
31.7
31.7
31.7
31.7
31.7
31.7
31.7
31.7
31.7
31.7
31.7
31.7
31.7
31.7
31.7
31.7
31.7
31.7
31.7
31.7
31.7
31.7
31.6
31.7
31.7
31.7
31.6
31.7
31.7
31.7
31.7
31.7
31.7
31.7
31.7
31.7
31.7
31.7
31.7
31.6
31.7
31.7
31.7
31.6
31.7
31.7
31.7
31.7
31.7
31.7
31.7
31.7
31.7
31.7
31.7
31.6
31.7
31.7
31.7
31.7
31.7
31.7
31.7
31.7
31.7
31.7
31.7
31.7
31.7
31.7
31.7
31.7
31.7
31.7
31.7
31.6
31.7
31.7
31.6
31.7
31.6
31.6
31.6
31.7
31.7
31.7
31.7
31.7
31.7
31.7
31.7
31.7
31.7
31.7
31.7
31.7
31.7
31.7
31.7
31.7
31.7
31.7
31.7
31.7
31.7
31.7
31.7
31.7
4.1
1.3
0.8
2.1
3.7
5.7
7.2
9.2
10.1
12.5
14.6
16.8
18.5
20.1
22.1
24.2
25.4
26.9
27.9
29.2
29.7
30.3
30.3
31
30.9
31
31.2
31.3
31.4
31.3
31.4
31.4
31.4
31.5
31.5
31.5
31.5
31.5
31.5
31.5
31.5
31.5
31.5
31.5
31.5
31.5
31.5
31.5
31.6
31.6
31.6
31.5
31.6
31.5
31.6
31.6
31.5
31.5
31.5
31.6
31.6
31.6
31.6
31.6
31.6
31.6
31.6
31.6
31.6
31.6
31.7
31.6
31.7
31.7
31.7
31.6
31.7
31.7
31.7
31.7
31.7
31.7
31.7
31.7
31.7
31.7
31.7
31.7
31.7
31.7
31.7
31.7
31.7
31.7
31.7
31.7
31.7
31.7
31.7
31.7
31.7
31.7
31.7
31.7
31.7
31.7
31.7
31.7
31.7
31.7
31.7
31.7
31.7
31.7
31.7
31.7
31.7
31.7
31.7
31.7
31.7
31.7
31.7
31.7
31.7
31.7
31.7
31.7
31.7
31.7
31.7
31.7
31.7
31.7
31.7
31.7
31.7
31.7
31.7
31.7
31.7
31.7
31.7
31.7
31.7
31.7
31.7
31.7
31.7
31.7
31.7
31.7
31.7
31.7
31.7
31.7
31.7
31.7
31.7
31.7
31.7
31.7
31.7
31.7
31.7
31.7
31.7
31.7
31.7
31.7
31.7
31.7
31.7
31.7
31.7
31.7
31.7
31.7
31.7
31.7
31.7
31.7
31.7
31.7
31.7
31.7
31.7
31.7
31.7
31.7
31.7
31.7
31.7
31.7
31.7
31.7
31.7
31.7
31.7
31.7
31.7
31.7
31.7
31.7
31.7
31.7
31.7
31.7
31.7
31.7
31.6
31.7
31.7
31.7
31.7
31.6
31.7
31.6
31.7
31.7
31.7
31.7
31.7
31.7
31.7
31.7
31.7
31.7
31.7
31.7
31.7
31.7
31.7
31.7
31.7
31.7
31.7
31.7
31.7
31.7
31.7
31.7
31.7
31.7
31.7
31.7
31.7
31.7
31.7
31.7
31.7
31.7
31.7
31.7
31.7
31.7
31.7
31.7
31.7
31.7
31.7
31.7
31.7
31.7
31.7
31.7
31.7
31.7
31.7
31.7
31.7
31.7
31.7
31.7
31.7
31.7
31.7
31.7
31.7
31.7
31.7
31.7
31.7
31.7
31.7
31.7
31.7
31.7
31.7
31.7
31.7
31.7
31.7
31.7
31.7
31.7
[truncated: 722,203+ more rows]

## Sheet: Figure4
Figure 4A			Figure 4B			Figure 4C		Figure 4D
Time	bead height	Force	Time	bead height	Force	NO FHL2	200nM FHL2	NO FHL2	200nM FHL2
0	-1.50334	1	0	5.10019	1	0.7	8.5	0.2	0.6
0.1	0.83519	1	0.1	3.97785	1	0	19.5	0.8	0.7
0.2	3.03044	1	0.2	3.07862	1	1.6	8.1	0.71	-0.3
0.3	3.62518	1	0.3	2.40251	1	1	14.6	-0.6	-0.7
0.4	5.94686	1	0.4	1.94952	1	1.63	11.8	-0.28	-0.95
0.5	0.49356	1	0.5	1.71965	1
0.6	0.68044	1	0.6	2.71059	1
0.7	-11.0743	1	0.7	2.41574	1
0.8	-0.772	1	0.8	3.0964	1
0.9	-2.4376	1	0.9	2.07533	1
1	-2.54517	1	1	1.30403	1
1.1	0.99184	1	1.1	0.91691	1
1.2	3.70865	1	1.2	-0.13826	1
1.3	2.02534	1	1.3	1.67707	1
1.4	1.52037	1	1.4	0.27748	1
1.5	-5.88792	1	1.5	-0.34755	1
1.6	-1.72923	1	1.6	-0.54424	1
1.7	-2.24969	1	1.7	0.24742	1
1.8	9.32561	1	1.8	1.61998	1
1.9	3.95664	1	1.9	1.02464	1
2	3.60643	1	2	-0.38348	1
2.1	3.37431	1	2.1	0.17613	1
2.2	0.94024	1	2.2	0.2194	1
2.3	3.33185	1	2.3	0.56597	1
2.4	2.42975	1	2.4	-1.48431	1
2.5	5.63154	1	2.5	-1.48218	1
2.6	-1.45837	1	2.6	-1.26542	1
2.7	3.46406	1	2.7	0.08623	1
2.8	3.22506	1	2.8	0.83227	1
2.9	-1.59479	1	2.9	1.45009	1
3	7.20297	1	3	2.21408	1
3.1	0.02146	1	3.1	2.96462	1
3.2	2.67384	1	3.2	2.61949	1
3.3	5.32233	1	3.3	1.41139	1
3.4	0.22317	1	3.4	0.58933	1
3.5	5.65949	1	3.5	0.84093	1
3.6	-3.01372	1	3.6	0.06078	1
3.7	5.36264	1	3.7	-0.73471	1
3.8	1.16502	1	3.8	-1.74045	1
3.9	4.65973	1	3.9	-1.3166	1
4	-1.36697	1	4	-2.0478	1
4.1	3.52462	1	4.1	-3.00326	1
4.2	2.23696	1	4.2	-2.07515	1
4.3	0.16625	1	4.3	-2.35462	1
4.4	-0.41121	1	4.4	-2.09963	1
4.5	-5.22812	1	4.5	-1.13885	1
4.6	4.73563	1	4.6	-1.37311	1
4.7	4.50721	1	4.7	-2.71193	1
4.8	-0.02795	1	4.8	-2.09524	1
4.9	4.57303	1	4.9	-3.2356	1
5	4.59925	1	5	-4.50194	1
5.1	-8.38743	1	5.1	-3.31101	1
5.2	4.94834	1	5.2	-1.47598	1
5.3	0.83692	1	5.3	-0.12392	1
5.4	-2.68339	1	5.4	0.60952	1
5.5	4.01144	1	5.5	1.51373	1
5.6	3.31359	1	5.6	1.69726	1
5.7	2.97805	1	5.7	0.60399	1
5.8	-0.04715	1	5.8	1.73221	1
5.9	1.37976	1	5.9	0.7823	1
6	4.35463	1	6	0.65808	1
6.1	2.1278	1	6.1	0.93792	1
6.2	0.90252	1	6.2	1.40761	1
6.3	-3.95303	1	6.3	1.41999	1
6.4	-2.90581	1	6.4	0.95235	1
6.5	-3.16105	1	6.5	0.91517	1
6.6	-2.21608	1	6.6	0.13736	1
6.7	-0.09447	1	6.7	-0.65949	1
6.8	3.8273	1	6.8	0.13669	1
6.9	-0.02713	1	6.9	1.40726	1
7	0.2002	1	7	0.73735	1
7.1	-1.41787	1	7.1	0.85987	1
7.2	-2.86018	1	7.2	0.88987	1
7.3	-4.07397	1	7.3	1.45005	1
7.4	2.08698	1	7.4	2.67714	1
7.5	-6.99773	1	7.5	2.55661	1
7.6	-3.25172	1	7.6	2.69339	1
7.7	-0.35791	1	7.7	2.95963	1
7.8	1.03729	1	7.8	2.40616	1
7.9	-6.06993	1	7.9	3.70912	1
8	5.79585	1	8	2.3787	1
8.1	0.84229	1	8.1	0.85636	1
8.2	-4.98239	1	8.2	-0.2826	1
8.3	5.94501	1	8.3	1.16678	1
8.4	1.76023	1	8.4	0.96634	1
8.5	-3.05654	1	8.5	0.39754	1
8.6	-0.99209	1	8.6	1.37146	1
8.7	-1.85338	1	8.7	0.47827	1
8.8	8.49241	1	8.8	-0.87982	1
8.9	-7.95861	1	8.9	-0.48655	1
9	11.6292	1	9	-2.05769	1
9.1	2.34927	1	9.1	-2.25505	1
9.2	3.12438	1	9.2	-0.66098	1
9.3	1.61613	1	9.3	1.13898	1
9.4	5.19803	1	9.4	1.26372	1
9.5	-4.01612	1	9.5	3.18814	1
9.6	-4.2229	1	9.6	2.9842	1
9.7	-1.24036	1	9.7	2.27834	1
9.8	1.78763	1	9.8	1.77317	1
9.9	2.50499	1	9.9	0.35297	1
10	-1.9764	1	10	-0.87519	1
10.1	26.9508	8	10.1	-0.62224	1
10.2	29.1943	8	10.2	-0.39489	1
10.3	21.6128	8	10.3	-0.82653	1
10.4	17.985	8	10.4	-0.96752	1
10.5	21.7145	8	10.5	-0.49081	1
10.6	23.5644	8	10.6	-1.98765	1
10.7	19.7146	8	10.7	-0.49029	1
10.8	19.2848	8	10.8	0.8231	1
10.9	19.8919	8	10.9	0.88561	1
11	20.1764	8	11	1.51506	1
11.1	30.107	8	11.1	1.55771	1
11.2	9.92149	8	11.2	0.25027	1
11.3	21.4543	8	11.3	-0.46447	1
11.4	18.6014	8	11.4	-0.86173	1
11.5	18.8865	8	11.5	-1.39595	1
11.6	21.737	8	11.6	-0.24054	1
11.7	24.2082	8	11.7	2.16088	1
11.8	24.8963	8	11.8	2.56073	1
11.9	17.6115	8	11.9	3.30565	1
12	28.0752	8	12	4.57729	1
12.1	21.4507	8	12.1	3.7102	1
12.2	23.7142	8	12.2	3.84074	1
12.3	23.2034	8	12.3	4.77702	1
12.4	15.7748	8	12.4	4.94655	1
12.5	19.297	8	12.5	3.6626	1
12.6	22.1147	8	12.6	4.1193	1
12.7	22.963	8	12.7	2.49677	1
12.8	24.3855	8	12.8	0.48792	1
12.9	20.5331	8	12.9	-0.24979	1
13	21.1569	8	13	-0.28085	1
13.1	25.6953	8	13.1	-1.40561	1
13.2	25.2985	8	13.2	-0.59397	1
13.3	15.5579	8	13.3	0.04068	1
13.4	24.9188	8	13.4	0.40146	1
13.5	21.5459	8	13.5	0.64489	1
13.6	22.1139	8	13.6	1.33438	1
13.7	24.2124	8	13.7	1.07149	1
13.8	18.6273	8	13.8	2.51727	1
13.9	20.7884	8	13.9	1.99352	1
14	17.1064	8	14	3.1353	1
14.1	18.6313	8	14.1	2.07197	1
14.2	19.686	8	14.2	0.7503	1
14.3	24.8519	8	14.3	-0.25958	1
14.4	13.7812	8	14.4	-0.7021	1
14.5	24.8299	8	14.5	-0.78263	1
14.6	21.927	8	14.6	-0.10215	1
14.7	21.0044	8	14.7	-0.50044	1
14.8	22.0572	8	14.8	-0.19148	1
14.9	22.6152	8	14.9	-0.99508	1
15	34.1231	8	15	-0.94054	1
15.1	25.5116	8	15.1	-1.18155	1
15.2	28.26	8	15.2	-2.78282	1
15.3	31.4306	8	15.3	-2.51808	1
15.4	29.5242	8	15.4	-1.72529	1
15.5	29.7359	8	15.5	-0.41408	1
15.6	23.2947	8	15.6	1.22617	1
15.7	24.7009	8	15.7	2.49989	1
15.8	31.8513	8	15.8	3.20036	1
15.9	33.5104	8	15.9	3.81879	1
16	30.6525	8	16	3.32483	1
16.1	35.9457	8	16.1	3.66714	1
16.2	27.5041	8	16.2	1.72398	1
16.3	28.6877	8	16.3	2.13604	1
16.4	27.105	8	16.4	1.20153	1
16.5	32.4478	8	16.5	0.11862	1
16.6	30.5543	8	16.6	-1.58945	1
16.7	27.3921	8	16.7	-1.06897	1
16.8	31.9599	8	16.8	-0.83195	1
16.9	37.4211	8	16.9	0.0192	1
17	33.044	8	17	-0.14617	1
17.1	32.83	8	17.1	0.62895	1
17.2	31.2063	8	17.2	0.31766	1
17.3	31.546	8	17.3	1.18831	1
17.4	31.4061	8	17.4	0.23781	1
17.5	34.4364	8	17.5	-0.48788	1
17.6	29.5038	8	17.6	-1.89558	1
17.7	34.6719	8	17.7	-1.23302	1
17.8	32.9723	8	17.8	-1.14257	1
17.9	32.0385	8	17.9	-1.82525	1
18	29.8624	8	18	-1.53816	1
18.1	34.5735	8	18.1	-2.28287	1
18.2	34.5234	8	18.2	-3.31125	1
18.3	35.825	8	18.3	-3.7125	1
18.4	36.0934	8	18.4	-3.79592	1
18.5	28.6934	8	18.5	-2.57018	1
18.6	36.3146	8	18.6	-2.24766	1
18.7	26.853	8	18.7	-0.62076	1
18.8	30.969	8	18.8	1.36578	1
18.9	30.2753	8	18.9	2.64547	1
19	39.7317	8	19	3.45829	1
19.1	33.6414	8	19.1	2.189	1
19.2	29.3808	8	19.2	1.86644	1
19.3	29.2468	8	19.3	-0.25784	1
19.4	28.0749	8	19.4	0.36887	1
19.5	33.0159	8	19.5	-0.47398	1
19.6	34.4637	8	19.6	-1.20194	1
19.7	33.9186	8	19.7	-1.1578	1
19.8	30.645	8	19.8	1.11387	1
19.9	20.6569	8	19.9	1.46481	1
20	34.6281	8	20	2.03733	1
20.1	35.0672	8	20.1	1.94556	1
20.2	25.4386	8	20.2	2.84262	1
20.3	29.1894	8	20.3	2.63383	1
20.4	23.8449	8	20.4	3.16645	1
20.5	28.4105	8	20.5	2.10096	1
20.6	24.1998	8	20.6	1.29132	1
20.7	33.2509	8	20.7	-0.20417	1
20.8	28.3239	8	20.8	0.51912	1
20.9	29.4277	8	20.9	0.0234	1
21	31.822	8	21	0.33859	1
21.1	29.6379	8	21.1	-0.89624	1
21.2	33.8368	8	21.2	-0.86938	1
21.3	25.3878	8	21.3	-0.88857	1
21.4	24.0759	8	21.4	-0.4049	1
21.5	36.36	8	21.5	-0.48109	1
21.6	28.9564	8	21.6	-0.93193	1
21.7	29.3791	8	21.7	-0.63053	1
21.8	32.5433	8	21.8	0.82694	1
21.9	32.928	8	21.9	0.99197	1
22	29.3502	8	22	1.23444	1
22.1	30.5101	8	22.1	0.25226	1
22.2	33.1841	8	22.2	0.35692	1
22.3	36.1707	8	22.3	1.81752	1
22.4	27.4582	8	22.4	2.22629	1
22.5	27.33	8	22.5	1.45174	1
22.6	34.431	8	22.6	2.20654	1
22.7	33.7881	8	22.7	1.96505	1
22.8	38.4401	8	22.8	2.43143	1
22.9	43.2256	8	22.9	1.87382	1
23	29.8921	8	23	1.9983	1
23.1	28.3185	8	23.1	1.74995	1
23.2	29.6195	8	23.2	2.70081	1
23.3	32.5138	8	23.3	3.55801	1
23.4	29.2347	8	23.4	2.82994	1
23.5	34.6669	8	23.5	2.245	1
23.6	37.8374	8	23.6	1.81252	1
23.7	29.1168	8	23.7	-1.24465	1
23.8	30.2343	8	23.8	-1.24686	1
23.9	34.8236	8	23.9	-1.83246	1
24	21.7342	8	24	-1.07613	1
24.1	32.374	8	24.1	-1.06206	1
24.2	32.9386	8	24.2	-0.07168	1
24.3	34.825	8	24.3	1.62521	1
24.4	35.5471	8	24.4	2.50299	1
24.5	34.0191	8	24.5	2.43796	1
24.6	30.9191	8	24.6	2.24953	1
24.7	23.722	8	24.7	2.5612	1
24.8	32.7896	8	24.8	3.9316	1
24.9	28.1774	8	24.9	3.75107	1
25	38.2686	8	25	3.0745	1
25.1	30.7039	8	25.1	2.3202	1
25.2	35.6445	8	25.2	2.54727	1
25.3	30.3905	8	25.3	3.5158	1
25.4	30.619	8	25.4	2.99724	1
25.5	24.9369	8	25.5	2.04788	1
25.6	30.7166	8	25.6	3.76105	1
25.7	25.8876	8	25.7	5.06347	1
25.8	32.3743	8	25.8	4.63813	1
25.9	30.772	8	25.9	3.30535	1
26	30.45	8	26	1.69391	1
26.1	27.7844	8	26.1	1.08336	1
26.2	34.2337	8	26.2	1.68829	1
26.3	34.7716	8	26.3	0.6268	1
26.4	33.6125	8	26.4	0.4211	1
26.5	32.5133	8	26.5	0.42282	1
26.6	18.881	8	26.6	2.05117	1
26.7	25.8816	8	26.7	0.26312	1
26.8	27.8979	8	26.8	-1.05094	1
26.9	24.554	8	26.9	-1.76845	1
27	37.0688	8	27	-1.80319	1
27.1	27.5831	8	27.1	-2.50213	1
27.2	27.552	8	27.2	-1.47743	1
27.3	34.9543	8	27.3	-1.7701	1
27.4	26.2132	8	27.4	-0.1845	1
27.5	30.4616	8	27.5	0.66806	1
27.6	33.4569	8	27.6	0.92715	1
27.7	34.2346	8	27.7	-0.30802	1
27.8	28.6483	8	27.8	0.15114	1
27.9	25.7984	8	27.9	1.33648	1
28	35.7974	8	28	1.81206	1
28.1	29.4869	8	28.1	1.39032	1
28.2	27.8272	8	28.2	2.52463	1
28.3	29.5211	8	28.3	2.61733	1
28.4	32.7681	8	28.4	1.66287	1
28.5	23.9856	8	28.5	0.00807	1
28.6	28.5588	8	28.6	-0.39633	1
28.7	34.3511	8	28.7	-0.17648	1
28.8	31.443	8	28.8	-0.01749	1
28.9	38.1453	8	28.9	-0.43395	1
29	32.1577	8	29	-1.70493	1
29.1	30.7888	8	29.1	-1.08544	1
29.2	28.0157	8	29.2	0.9694	1
29.3	38.3425	8	29.3	1.06297	1
29.4	26.8319	8	29.4	0.50306	1
29.5	26.4759	8	29.5	1.19462	1
29.6	31.1772	8	29.6	3.1424	1
29.7	32.5425	8	29.7	4.85513	1
29.8	29.878	8	29.8	4.89641	1
29.9	23.3203	8	29.9	2.82219	1
30	8.05166	1	30	2.31311	1
30.1	11.1406	1	30.1	2.98124	1
30.2	6.03453	1	30.2	3.90556	1
30.3	0.0221	1	30.3	2.83546	1
30.4	8.3634	1	30.4	3.45804	1
30.5	13.679	1	30.5	1.7899	1
30.6	7.96205	1	30.6	1.46815	1
30.7	8.3376	1	30.7	0.04916	1
30.8	7.96259	1	30.8	-0.70109	1
30.9	12.8789	1	30.9	-2.77827	1
31	8.75392	1	31	-2.55955	1
31.1	6.72429	1	31.1	-3.0185	1
31.2	10.4033	1	31.2	-1.58861	1
31.3	8.00467	1	31.3	-1.05574	1
31.4	10.9106	1	31.4	0.91022	1
31.5	14.1982	1	31.5	-0.2413	1
31.6	10.6219	1	31.6	0.85037	1
31.7	14.557	1	31.7	0.28329	1
31.8	12.9489	1	31.8	2.01555	1
31.9	11.2226	1	31.9	1.87311	1
32	8.93825	1	32	0.78077	1
32.1	15.2432	1	32.1	0.91247	1
32.2	11.7459	1	32.2	1.58816	1
32.3	3.81309	1	32.3	1.21068	1
32.4	6.1479	1	32.4	0.96988	1
32.5	6.56045	1	32.5	-0.22981	1
32.6	10.1951	1	32.6	-0.22768	1
32.7	16.5023	1	32.7	-0.23436	1
32.8	19.4524	1	32.8	0.07681	1
32.9	12.7079	1	32.9	0.00871	1
33	8.57716	1	33	0.24143	1
33.1	14.943	1	33.1	1.82891	1
33.2	11.7803	1	33.2	2.0268	1
33.3	8.33698	1	33.3	2.77453	1
33.4	18.0151	1	33.4	1.5253	1
33.5	8.77251	1	33.5	1.40294	1
33.6	10.4478	1	33.6	3.51307	1
33.7	8.34034	1	33.7	3.99472	1
33.8	11.3208	1	33.8	3.88885	1
33.9	20.4714	1	33.9	4.36887	1
34	8.4178	1	34	5.86336	1
34.1	15.4717	1	34.1	6.09825	1
34.2	9.55659	1	34.2	5.793	1
34.3	13.4698	1	34.3	5.13076	1
34.4	9.13959	1	34.4	1.90054	1
34.5	15.1564	1	34.5	3.24141	1
34.6	15.9323	1	34.6	2.97234	1
34.7	13.6938	1	34.7	0.63687	1
34.8	5.67453	1	34.8	0.00484	1
34.9	7.62229	1	34.9	-0.49222	1
35	5.15689	1	35	-0.30895	1
35.1	5.52157	1	35.1	0.60398	1
35.2	11.9471	1	35.2	1.3173	1
35.3	1.66015	1	35.3	0.38815	1
35.4	12.5634	1	35.4	0.36934	1
35.5	14.1371	1	35.5	2.27617	1
35.6	12.4096	1	35.6	1.88206	1
35.7	8.88148	1	35.7	0.87096	1
35.8	10.9751	1	35.8	2.01719	1
35.9	15.3703	1	35.9	2.25155	1
36	8.37505	1	36	2.13983	1
36.1	10.6592	1	36.1	2.27756	1
36.2	13.1404	1	36.2	2.84245	1
36.3	16.6938	1	36.3	1.98773	1
36.4	10.6893	1	36.4	2.67343	1
36.5	15.156	1	36.5	3.02235	1
36.6	6.50479	1	36.6	3.54358	1
36.7	12.3177	1	36.7	1.61981	1
36.8	12.4062	1	36.8	0.76116	1
36.9	15.3345	1	36.9	0.17046	1
37	10.5449	1	37	-0.19247	1
37.1	10.9931	1	37.1	-0.32828	1
37.2	7.03338	1	37.2	1.26688	1
37.3	11.0349	1	37.3	1.79555	1
37.4	9.26608	1	37.4	2.84375	1
37.5	11.7895	1	37.5	3.7208	1
37.6	13.549	1	37.6	3.66175	1
37.7	13.7061	1	37.7	1.54699	1
37.8	8.37105	1	37.8	-1.32041	1
37.9	15.6257	1	37.9	-2.30279	1
38	12.6929	1	38	-2.71397	1
38.1	10.6214	1	38.1	-2.73779	1
38.2	7.45514	1	38.2	-2.61601	1
38.3	4.86935	1	38.3	-1.53557	1
38.4	12.3676	1	38.4	-0.02134	1
38.5	13.0669	1	38.5	2.16051	1
38.6	11.1913	1	38.6	3.06919	1
38.7	13.1798	1	38.7	1.93775	1
38.8	14.8181	1	38.8	0.1586	1
38.9	9.42929	1	38.9	0.12223	1
39	6.24324	1	39	-0.50484	1
39.1	9.50041	1	39.1	-0.85086	1
39.2	6.38176	1	39.2	-1.51205	1
39.3	7.06789	1	39.3	0.11325	1
39.4	21.354	1	39.4	2.32396	1
39.5	11.9767	1	39.5	3.90627	1
39.6	2.88077	1	39.6	4.54348	1
39.7	14.0064	1	39.7	4.77215	1
39.8	8.38597	1	39.8	4.59229	1
39.9	17.7207	1	39.9	4.00389	1
40	2.88077	1	40	3.00697	1

## Sheet: Figure5
Figure 5B					Figure 5C		Figure 5C
Time	Trace10pn	Trace10pn	Trace1pn	Trace1pn	1pn	10pn	1pn	10pn
0.14	31.2765	-16.1105	-9.13266	-25.5426	2.65	4.959	9.714	14.979
0.28	26.9797	-17.4933	-10.8258	-24.2737	7.917	12.68	1.822	1.156
0.42	22.8713	-18.8213	-12.4397	-23.0414	28.5	52.788	2.264	5.139
0.56	18.9514	-20.0944	-13.9744	-21.8457	12.374	25.438	9.873	0.635
0.7	15.2198	-21.3127	-15.4299	-20.6864	20.35	17.322	-1.898	16.164
0.84	11.6766	-22.476	-16.8062	-19.5638	7.38	4.86	-4.416	-3.528
0.98	8.32176	-23.5846	-18.1033	-18.4777	4.526	2.955	12.1	27.466
1.12	5.15535	-24.6382	-19.3212	-17.4281	2.018	1.018	31.765	14.162
1.26	2.17733	-25.637	-20.4598	-16.4151	2.839	11.25	-8.14	27.68
1.4	-0.6123	-26.5809	-21.5193	-15.4387	0.54	11.7158	11.693	17.326
1.54	-3.21353	-27.4699	-22.4995	-14.4988	13.7	35.5	-0.163	-1.673
1.68	-5.62637	-28.3041	-23.4005	-13.5954	0	5	-5.979	-2.583
1.82	-7.85082	-29.0834	-24.2223	-12.7287	4	13	3.293	5.101
1.96	-9.88687	-29.8079	-24.9649	-11.8984	0	7	1.715	4.339
2.1	-11.7345	-30.4775	-25.6283	-11.1047	52	68	8.735	2.877
2.24	-13.3938	-31.0922	-26.2125	-10.3476	5	8	9.695	12.033
2.38	-14.8647	-31.652	-26.7174	-9.62704	31	57	9.122	7.01
2.52	-16.1472	-32.157	-27.1432	-8.94302	19	44	-12.166	15.296
2.66	-17.2413	-32.6071	-27.4897	-8.29556	27	58	-13.556	-9.639
2.8	-18.147	-33.0024	-27.757	-7.68464
2.94	-18.8642	-33.3428	-27.9452	-7.11028
3.08	-19.3932	-33.6283	-28.0541	-6.57247
3.22	-19.7337	-33.8589	-28.0837	-6.07122
3.36	-19.8858	-34.0347	-28.0342	-5.60652
3.5	-19.8495	-34.1556	-27.9055	-5.17837
3.64	-19.6249	-34.2217	-27.6975	-4.78677
3.78	-18.9915	-34.4409	-26.071	-5.60653
3.92	-17.669	-34.5192	-23.8357	-3.83386
4.06	-14.6015	-33.2153	-22.8997	-2.61656
4.2	-14.3344	-33.2991	-21.2597	-1.68852
4.34	-11.0196	-31.5115	-20.5407	-1.81917
4.48	-7.81028	-31.607	-20.3536	-1.53053
4.62	-5.15931	-31.099	-20.0399	-2.0972
4.76	-5.19179	-30.8886	-20.2858	-3.0683
4.9	-4.12967	-30.1315	-21.038	-3.36169
5.04	-2.73906	-29.6358	-21.6522	-3.08443
5.18	-2.64405	-29.0607	-22.4219	-2.24747
5.32	-0.25804	-28.3094	-21.9889	-2.30974
5.46	2.82233	-29.1547	-22.5867	-0.64263
5.6	2.7516	-28.3796	-20.8387	0.75918
5.74	4.49594	-27.9754	-20.5849	2.76951
5.88	5.18021	-26.5406	-19.0587	3.46032
6.02	6.76731	-25.7847	-17.9055	3.29506
6.16	9.32935	-25.4761	-16.1358	4.01449
6.3	12.1544	-24.9226	-15.3374	4.20215
6.44	12.3299	-24.4388	-14.1059	4.16509
6.58	13.5992	-24.4497	-12.9341	3.10129
6.72	14.5998	-25.0204	-12.1725	1.68735
6.86	16.0463	-26.3179	-11.5695	1.4415
7	18.4463	-26.3314	-11.524	0.65152
7.14	17.7002	-26.6212	-11.4166	-0.74022
7.28	17.0982	-27.62	-12.5023	-0.27044
7.42	15.8243	-28.0193	-14.5184	-0.61272
7.56	17.2592	-26.8763	-14.5494	-1.17693
7.7	17.5735	-27.5742	-13.8349	-1.94756
7.84	16.643	-27.064	-13.0414	-1.96881
7.98	16.9334	-26.7153	-12.6143	-2.00383
8.12	17.4768	-26.3582	-11.9767	-3.74317
8.26	19.0391	-26.8179	-11.3336	-3.94544
8.4	20.2466	-26.0493	-11.3479	-4.33036
8.54	22.6657	-26.3898	-12.2523	-5.03749
8.68	25.046	-26.3702	-12.56	-6.25509
8.82	24.5807	-26.3768	-12.3933	-5.96722
8.96	23.9236	-26.1819	-12.9854	-4.30094
9.1	24.9548	-26.3434	-13.1715	-4.33897
9.24	25.5198	-26.1349	-15.6878	-4.43451
9.38	25.0779	-25.308	-16.5243	-4.61934
9.52	22.5491	-24.0087	-17.1556	-5.22181
9.66	19.4168	-24.0917	-16.9538	-6.92094
9.8	17.2924	-23.9179	-17.3091	-8.80939
9.94	17.0084	-24.1709	-18.0641	-9.64035
10.08	15.2026	-24.6089	-17.5282	-12.2007
10.22	14.4126	-24.4854	-17.8931	-14.7615
10.36	12.8898	-23.533	-18.3732	-15.3994
10.5	12.81	-23.2349	-17.7549	-14.8384
10.64	15.1657	-25.0271	-17.3812	-15.4159
10.78	14.8265	-25.5355	-16.8216	-14.0574
10.92	14.1259	-25.3442	-17.7295	-12.6501
11.06	12.6246	-25.5826	-17.7526	-9.43668
11.2	13.6773	-26.3556	-17.5457	-5.56293
11.34	13.7119	-26.6378	-18.195	-2.66859
11.48	11.8383	-28.4338	-18.9935	-0.3027
11.62	8.92142	-27.9399	-19.4111	0.57735
11.76	5.05228	-27.7425	-20.9202	2.5667
11.9	4.2112	-27.7455	-21.0303	4.1539
12.04	0.61944	-28.4233	-20.8286	8.81486
12.18	-3.18578	-28.0704	-20.0952	12.9327
12.32	-2.45449	-28.4865	-18.7448	15.2703
12.46	-3.89949	-28.7046	-18.2379	18.7957
12.6	-4.39089	-27.1565	-16.497	22.5367
12.74	-3.01495	-28.1947	-16.9881	25.2264
12.88	-2.94574	-28.0536	-15.4627	27.6216
13.02	-1.22229	-29.5087	-15.2008	28.795
13.16	-0.50527	-29.8629	-14.9633	30.1708
13.3	0.000818909	-31.2862	-15.3406	30.8452
13.44	-0.73588	-32.0662	-15.6722	32.0895
13.58	1.05694	-33.3485	-16.9858	33.8924
13.72	1.06634	-33.9003	-18.1119	34.6914
13.86	0.25167	-33.6662	-18.6656	35.1947
14	-0.36128	-33.2064	-19.7612	33.8622
14.14	-1.85409	-32.5928	-19.9925	33.0854
14.28	-0.286	-32.9406	-20.9538	33.8741
14.42	2.08713	-31.4355	-21.3054	34.8416
14.56	4.7218	-30.9156	-20.7708	34.64
14.7	7.35078	-30.6279	-20.6333	34.3864
14.84	10.1648	-30.5504	-21.8973	34.7603
14.98	16.4322	-31.2249	-23.0033	33.4
15.12	20.7622	-29.9979	-23.9373	32.2038
15.26	26.1181	-29.4009	-24.6619	30.7099
15.4	31.0869	-28.8928	-25.1994	28.1561
15.54	36.7278	-28.9034	-26.3201	25.2793
15.68	41.3866	-28.3704	-27.5205	24.053
15.82	44.5046	-27.969	-28.443	21.9575
15.96	48.8426	-28.653	-28.1133	20.6451
16.1	53.3506	-28.8466	-28.3909	18.5228
16.24	55.0228	-28.9738	-28.2828	18.6747
16.38	56.7825	-29.0336	-28.3945	17.6139
16.52	58.9392	-29.9355	-27.2663	15.2271
16.66	62.1845	-30.385	-27.3522	14.0726
16.8	64.7475	-31.217	-27.1615	12.6683
16.94	66.3202	-30.4861	-27.5177	11.8403
17.08	68.5923	-30.4485	-27.8679	10.7179
17.22	70.8647	-29.9265	-28.4401	9.91985
17.36	72.7825	-29.1177	-27.0886	10.5705
17.5	75.1149	-29.9135	-25.234	10.9262
17.64	76.472	-30.8041	-23.526	11.6637
17.78	77.688	-31.9339	-21.9217	13.9366
17.92	78.2163	-35.5217	-20.2511	16.0245
18.06	78.087	-38.7259	-17.6728	17.7919
18.2	79.3039	-39.5178	-17.1259	16.7535
18.34	78.9026	-39.9287	-16.2366	15.0312
18.48	78.2033	-40.0967	-14.3591	13.0515
18.62	77.3399	-38.2215	-13.237	11.2635
18.76	76.6928	-38.3174	-12.3395	12.1101
18.9	77.3848	-35.2456	-10.4317	12.3482
19.04	75.0957	-31.3495	-10.2569	13.535
19.18	76.2876	-29.4135	-9.44202	13.1298
19.32	77.1306	-26.7086	-9.05397	11.8789
19.46	76.5802	-25.5543	-8.88485	11.8613
19.6	76.3702	-26.5801	-9.34616	12.4869
19.74	77.0342	-23.7918	-10.8397	11.9258
19.88	76.5816	-19.466	-10.8875	11.8492
20.02	77.8234	-15.3231	-11.3542	11.3166
20.16	78.1195	-13.369	-11.1928	10.9123
20.3	77.1839	-9.30985	-11.6814	11.1846
20.44	76.1752	-4.67864	-12.3556	10.0036
20.58	76.4539	1.11736	-12.4818	7.94285
20.72	74.9799	9.21124	-11.3224	5.84799
20.86	73.2766	15.5653	-12.2286	4.87201
21	72.6402	27.2242	-12.6321	3.02517
21.14	71.7898	33.5181	-12.1712	2.53352
21.28	72.3248	39.2429	-13.1332	2.18772
21.42	73.2316	46.3649	-14.9252	0.48178
21.56	73.5447	52.5687	-16.647	-1.58204
21.7	73.378	62.0495	-16.6444	-2.08942
21.84	73.9387	73.4557	-17.8927	-1.6162
21.98	73.8698	83.47	-18.5244	-1.96644
22.12	72.0896	91.8933	-19.2196	-1.68816
22.26	73.2454	98.0526	-19.1605	-2.00337
22.4	73.2246	105.949	-19.9708	-0.82135
22.54	72.6333	115.895	-20.4987	0.37583
22.68	70.2633	124.337	-21.5196	0.85839
22.82	67.6793	128.72	-21.7953	1.74644
22.96	67.279	133.745	-21.526	3.19545
23.1	65.9168	139.242	-22.7349	3.22927
23.24	65.4504	146.657	-22.3508	5.10058
23.38	65.8157	152.805	-23.1328	5.94674
23.52	64.7665	160.164	-23.0351	5.90961
23.66	64.8893	164.566	-23.8919	6.22434
23.8	63.7242	166.125	-23.5488	4.94627
23.94	63.0648	170.761	-24.1393	6.50036
24.08	61.4052	170.744	-23.3282	8.28836
24.22	62.2019	172.561	-21.4092	8.26279
24.36	60.8526	173.804	-20.8202	7.88661
24.5	60.473	173.724	-20.2553	9.30783
24.64	59.3972	171.206	-19.4928	9.53706
24.78	58.5051	170.392	-20.9269	9.85862
24.92	57.759	170.257	-20.8194	9.17173
25.06	58.4086	172.969	-20.7528	9.79823
25.2	58.3584	175.893	-20.2936	11.1515
25.34	57.5896	178.486	-18.8683	11.755
25.48	57.8059	183.04	-17.7748	11.2528
25.62	59.6446	184.836	-18.1746	12.3334
25.76	57.7275	185.194	-17.4893	14.489
25.9	57.8659	187.968	-17.0579	15.4245
26.04	57.5301	185.55	-17.2793	16.2638
26.18	57.8864	182.936	-16.8733	16.1727
26.32	57.5276	179.431	-16.496	14.1328
26.46	57.6923	176.174	-15.9919	13.7074
26.6	57.9	176.472	-15.6333	12.589
26.74	58.5735	179.238	-15.2904	12.3882
26.88	59.5183	180.141	-14.6877	11.6684
27.02	59.9663	178.707	-13.2591	10.9205
27.16	58.1973	179.318	-13.4492	8.87029
27.3	57.5819	181.486	-14.4908	6.92652
27.44	59.3295	184.299	-14.7546	4.55752
27.58	61.7929	189.547	-14.1262	2.72597
27.72	63.7347	194.874	-14.2373	1.63221
27.86	64.0695	201.438	-15.0563	1.49806
28	66.8436	204.958	-15.1535	-0.50481
28.14	68.426	199.534	-15.304	-2.21551
28.28	70.3158	200.08	-16.7743	-3.97511
28.42	71.4327	201.084	-16.8694	-5.73649
28.56	71.6943	205.002	-15.0844	-4.00496
28.7	71.0894	210.747	-14.2174	-3.63214
28.84	72.4293	213.759	-14.5586	-3.6168
28.98	73.6801	213.334	-13.2273	-3.36675
29.12	75.938	209.59	-12.204	-3.54968
29.26	78.5559	204.621	-12.1092	-3.43151
29.4	78.5256	201.764	-12.9755	-3.51571
29.54	78.6469	195.607	-13.4643	-2.3253
29.68	79.6773	185.939	-15.5172	-1.85859
29.82	81.6479	176.591	-16.5767	-0.11513
29.96	83.5566	172.308	-17.1226	0.98249
30.1	84.4251	168.441	-17.9602	2.37998
30.24	85.3627	163.125	-18.1242	4.65403
30.38	84.2858	158.146	-19.8652	5.45625
30.52	84.0744	151.425	-19.7162	5.57739
30.66	86.7294	143.623	-19.1118	6.58408
30.8	87.3533	141.755	-18.6774	8.62251
30.94	90.3244	145.54	-19.1016	11.2697
31.08	90.7673	143.066	-19.4574	11.9047
31.22	90.4494	139.839	-19.1691	12.3149
31.36	88.9665	136.361	-20.1373	13.0855
31.5	87.1946	132.322	-19.8191	15.2528
31.64	85.9702	127.575	-20.885	14.815
31.78	85.1938	126.22	-21.6397	16.1761
31.92	84.3058	121.806	-20.9697	17.0347
32.06	83.0039	120.632	-20.2761	19.7008
32.2	80.4641	121.023	-19.0871	19.6658
32.34	79.0733	121.39	-19.072	19.2704
32.48	78.7124	120.762	-19.7204	18.0777
32.62	76.8116	118.534	-20.5004	17.9772
32.76	73.6277	120.236	-20.8719	17.5721
32.9	72.0998	120.246	-21.6463	16.9514
33.04	70.2083	119.413	-21.6031	17.3292
33.18	69.3486	123.557	-22.3529	16.4278
33.32	68.7719	122.939	-22.4796	15.0365
33.46	68.5874	125.513	-23.277	15.0559
33.6	67.9308	126.982	-23.8303	12.6738
33.74	68.0869	129.313	-24.9941	12.0109
33.88	67.4017	132.725	-24.8122	10.4066
34.02	66.8888	137.472	-24.1284	9.32744
34.16	67.7186	141.702	-24.2743	7.35966
34.3	69.1989	145.187	-23.9859	6.76241
34.44	69.7973	151.581	-22.6422	4.43368
34.58	69.2168	156.185	-21.4455	2.86005
34.72	68.5225	158.914	-21.273	0.83276
34.86	67.6043	164.902	-20.2645	-2.19107
35	68.5424	162.359	-19.9939	-6.47812
35.14	66.8728	160.4	-19.6365	-7.55771
35.28	66.5594	162.347	-19.4313	-7.97165
35.42	68.5594	163.589	-18.3207	-9.59943
35.56	69.169	165.967	-17.8445	-9.89908
35.7	69.757	163.196	-17.6974	-10.2062
35.84	71.8925	160.229	-16.616	-9.97442
35.98	72.9113	156.029	-15.5423	-10.9409
36.12	73.4897	149.278	-16.1989	-11.9614
36.26	73.1812	145.354	-17.1552	-12.4567
36.4	72.8383	143.306	-17.3605	-12.3059
36.54	72.5433	140.258	-16.57	-10.804
36.68	73.6383	140.981	-16.9006	-9.82328
36.82	73.2784	140.932	-15.5574	-8.99607
36.96	72.7783	141.819	-14.4657	-7.98615
37.1	72.9052	142.14	-12.8154	-6.09263
37.24	73.1985	143.047	-10.266	-4.99277
37.38	73.9954	146.091	-7.39627	-3.27407
37.52	77.3053	148.459	-5.74189	-1.70347
37.66	78.8841	150.19	-3.68939	0.28929
37.8	78.0301	152.426	-2.12889	2.17689
37.94	78.0428	150.018	-1.47592	2.19433
38.08	77.064	145.909	-1.06031	3.44735
38.22	75.3539	142.914	0.33373	4.26891
38.36	75.0758	141.457	1.20778	4.95914
38.5	73.5983	137.163	2.41512	6.13386
38.64	73.5022	136.815	3.2314	6.81865
38.78	73.0663	137.003	5.43392	8.11294
38.92	72.8764	137.264	6.49602	8.14498
39.06	71.5331	140.967	7.67268	7.75704
39.2	70.798	141.574	7.7624	6.11435
39.34	72.2969	145.063	7.20936	5.30396
39.48	71.7067	148.486	7.38702	4.44993
39.62	70.7569	151.182	7.11927	5.07443
39.76	69.0077	152.348	6.47211	5.97503
39.9	68.2328	151.325	7.3202	7.28413
40.04	67.1455	151.008	7.56733	8.02928
40.18	65.4656	151.546	6.01653	6.5035
40.32	65.2321	148.832	6.18146	5.35306
40.46	65.9628	151.419	5.10998	4.25142
40.6	66.7179	152.178	4.9514	3.82035
40.74	68.5558	153.574	5.37382	3.73985
40.88	66.6447	155.013	5.83431	3.44182
41.02	65.8119	157.486	5.15379	3.64517
41.16	65.166	156.521	4.27019	2.00114
41.3	63.8042	159.679	3.99684	0.31647
41.44	63.1366	162.622	3.96377	-3.49942
41.58	62.9655	165.301	2.41333	-4.90305
41.72	63.18	168.97	1.79037	-5.83486
41.86	63.4658	172.854	0.87272	-6.36563
42	63.2037	172.406	-1.73468	-5.82274
42.14	64.563	173.361	-2.84079	-6.74786
42.28	65.1535	173.303	-2.80614	-8.81515
42.42	65.8173	172.833	-3.27163	-11.158
42.56	64.6899	173.545	-3.36957	-11.5482
42.7	64.9494	175.28	-2.83291	-13.1519
42.84	65.9461	179.106	-3.11093	-14.0717
42.98	66.8063	179.06	-4.34497	-15.3541
43.12	69.057	174.109	-5.9853	-15.7804
43.26	68.2629	168.639	-6.16864	-16.3716
43.4	69.514	165.656	-5.98115	-16.8807
43.54	70.0389	167.215	-5.49843	-17.2415
43.68	70.739	167.851	-5.57444	-16.4549
43.82	72.7169	159.835	-4.44687	-17.8927
43.96	74.9342	154.159	-3.24275	-17.973
44.1	75.2149	149.209	-1.84216	-17.6344
44.24	76.9174	145.41	-1.22946	-19.1914
44.38	78.197	141.124	-2.24054	-18.4223
44.52	79.7929	135.829	-2.15661	-18.7164
44.66	79.1134	128.819	-1.46266	-18.1739
44.8	78.927	125.609	-1.81987	-17.7146
44.94	81.648	121.77	-2.43352	-16.7083
45.08	81.692	120.562	-2.26214	-15.7855
45.22	78.8413	119.652	-1.8564	-15.1847
45.36	77.0066	115.03	-0.61956	-14.4367
45.5	76.8578	115.606	0.33285	-15.0593
45.64	74.1827	119.435	1.0464	-15.6867
45.78	72.8873	119.987	0.88207	-16.19
45.92	72.0228	120.86	0.5677	-16.7863
46.06	69.3052	120.557	0.53184	-16.586
46.2	68.5061	115.842	0.50772	-15.5535
46.34	67.1107	113.252	-0.18306	-15.1116
46.48	63.4635	111.04	-0.88423	-14.3511
46.62	62.8205	106.873	-1.65876	-13.6233
46.76	62.4641	103.55	-2.0869	-12.7472
46.9	63.5132	95.8994	-0.77112	-12.2769
47.04	63.2811	90.2155	-1.30655	-13.6238
47.18	61.1183	86.8559	-0.83002	-15.1883
47.32	60.448	85.8808	0.6595	-15.1189
47.46	58.5687	82.2247	0.75177	-14.9402
47.6	58.0955	80.1713	2.115	-13.9096
47.74	55.5825	79.0545	3.83154	-14.6599
47.88	51.7196	79.4738	4.49139	-13.2554
48.02	47.9551	79.9766	5.13845	-12.7919
48.16	48.5594	81.4344	6.39893	-13.8362
48.3	48.6737	85.5323	8.27868	-14.1668
48.44	48.3503	88.721	8.93605	-15.7231
48.58	49.7788	90.6309	8.4289	-14.8215
48.72	50.7174	94.541	8.74927	-14.7287
48.86	51.4233	96.7676	8.82583	-16.3854
49	52.4547	97.9291	10.173	-16.7387
49.14	55.1903	95.5119	12.6556	-18.1236
49.28	55.2516	94.5979	12.8298	-18.1023
49.42	58.85	95.9152	12.7949	-18.4035
49.56	60.3028	97.3143	13.577	-18.497
49.7	60.6785	96.7909	13.1794	-18.9028
49.84	62.0345	92.428	11.4743	-18.4044
49.98	63.8022	86.2971	10.9965	-19.1816
50.12	67.5217	81.2132	10.6455	-19.9466
50.26	68.7802	81.8013	11.0954	-20.6986
50.4	71.4666	82.3755	10.9689	-21.8599
50.54	72.1826	78.1636	10.9564	-21.5411
50.68	74.2974	72.3301	11.9833	-21.1697
50.82	77.7533	65.1648	11.7836	-22.0158
50.96	78.6365	63.8269	10.8253	-22.2894
51.1	77.4728	66.6811	8.38845	-21.5595
51.24	78.7686	70.5165	7.23936	-21.8224
51.38	79.6104	71.5284	5.73631	-20.1435
51.52	79.3133	71.8962	5.32161	-20.6095
51.66	79.005	75.1379	3.12251	-20.2183
51.8	78.4719	79.7827	1.7236	-21.1587
51.94	79.2209	81.5629	0.99971	-21.8325
52.08	77.009	84.6499	0.25613	-22.2491
52.22	75.2859	87.9734	-0.87298	-22.237
52.36	74.9322	86.0478	-1.68614	-22.4923
52.5	73.8718	86.6419	-2.71736	-22.8065
52.64	70.999	83.8196	-4.01505	-22.8021
52.78	70.4643	75.634	-7.08605	-22.2157
52.92	68.0554	70.0888	-8.66695	-20.6181
53.06	65.7377	62.4233	-10.0414	-20.2365
53.2	64.1466	58.3399	-11.9211	-18.4628
53.34	62.6801	59.0595	-14.4785	-18.7835
53.48	62.2617	60.4308	-16.6203	-17.8221
53.62	62.8168	54.2436	-17.7146	-17.4032
53.76	61.8856	48.9191	-19.4241	-16.1528
53.9	60.3122	44.8709	-20.5811	-15.3023
54.04	57.0703	46.6853	-21.1321	-14.1897
54.18	52.3838	44.4987	-20.7982	-12.3327
54.32	49.7882	43.2508	-20.4355	-10.5948
54.46	48.7873	41.6824	-20.2709	-8.76697
54.6	47.8651	41.8616	-19.4875	-8.57087
54.74	45.331	38.0452	-18.1349	-8.65901
54.88	43.2064	35.9656	-18.8731	-8.15402
55.02	42.3158	36.1591	-18.8494	-8.05911
55.16	43.6284	40.1265	-19.2638	-8.28639
55.3	42.8308	41.3207	-19.5697	-8.30637
55.44	41.7846	46.211	-20.8588	-8.51307
55.58	41.4406	48.7812	-22.6136	-7.29319
55.72	41.6497	52.1584	-23.6345	-6.1301
55.86	42.2899	52.3437	-23.3169	-5.63063
56	41.378	55.664	-24.3376	-5.5634
56.14	39.9272	57.8345	-25.619	-5.87004
56.28	38.8592	57.5508	-27.2421	-5.86123
56.42	39.5398	56.5743	-27.8296	-5.39518
56.56	37.5882	55.3993	-28.4372	-5.8932
56.7	38.8295	54.7646	-29.2145	-6.91531
56.84	40.9614	54.0357	-29.1544	-7.65891
56.98	43.4728	56.1101	-28.6874	-7.97715
57.12	45.0346	58.1312	-27.8844	-8.70948
57.26	44.7727	64.0512	-27.8358	-9.69235
57.4	44.4005	62.3188	-27.547	-11.2576
57.54	46.2179	63.5138	-27.7792	-12.1526
57.68	49.9031	68.1147	-26.6133	-12.6518
57.82	50.8772	69.2575	-28.6396	-13.1291
57.96	50.8206	74.1743	-29.2419	-14.6306
58.1	52.2046	79.2733	-29.2444	-15.386
58.24	53.809	81.6831	-28.6376	-16.9565
58.38	55.6973	85.4538	-28.4694	-18.4746
58.52	56.2858	90.6172	-27.3241	-21.5749
58.66	58.0757	96.1089	-26.9267	-22.5792
58.8	58.7088	101.326	-25.4879	-22.8975
58.94	60.3939	98.4619	-24.6311	-22.7496
59.08	60.5446	99.9648	-25.1879	-21.8939
59.22	60.1768	101.322	-25.0866	-21.8839
59.36	59.683	102.546	-24.9896	-21.7762
59.5	59.0631	103.638	-24.8966	-21.5706
59.64	58.3173	104.597	-24.8079	-21.2672
59.78	57.4454	105.424	-24.7234	-20.8659
59.92	56.4476	106.119	-24.643	-20.3669
60.06	55.3237	106.681	-24.5669	-19.77
60.2	54.0739	107.111	-24.4949	-19.0752
60.34	52.698	107.408	-24.4271	-18.2827
60.48	51.1961	107.573	-24.3635	-17.3923
60.62	49.5683	107.605	-24.3041	-16.4041
60.76	47.8144	107.505	-24.2489	-15.318
60.9	45.9346	107.272	-24.1979	-14.1341
61.04	43.9287	106.907	-24.151	-12.8524
61.18	41.7968	106.41	-24.1084	-11.4729
61.32	39.5389	105.78	-24.0699	-9.99555
61.46	37.1551	105.018	-24.0356	-8.42036
61.6	34.6452	104.123	-24.0055	-6.74735
61.74	32.0093	103.096	-23.9796	-4.9765
61.88	29.2475	101.936	-23.9579	-3.10783
62.02	26.3596	100.644	-23.9404	-1.14133
62.16	23.3457	99.219	-23.9271	0.92301
62.3	20.2058	97.6619	-23.9179	3.08516
62.44	16.9399	95.9724	-23.913	5.34515
62.58	13.5481	94.1504	-23.9122	7.70297
62.72
62.86
63
63.14
63.28
63.42
63.56
63.7
63.84
63.98
64.12
64.26
64.4
64.54
64.68
64.82
64.96
65.1
65.24
65.38
65.52
65.66
65.8
65.94
66.08
66.22
66.36
66.5
66.64
66.78
66.92
67.06
67.2
67.34
67.48
67.62
67.76
67.9
68.04
68.18
68.32
68.46
68.6
68.74
68.88
69.02
69.16
69.3
69.44
69.58
69.72
69.86
70
70.14
70.28
70.42
70.56
70.7
70.84
70.98
71.12
71.26
71.4
71.54
71.68
71.82
71.96
72.1
72.24
72.38
72.52
72.66
72.8
72.94
73.08
73.22
73.36
73.5
73.64
73.78
73.92
74.06
74.2
74.34
74.48
74.62
74.76
74.9
75.04
75.18
75.32
75.46
75.6
75.74
75.88
76.02
76.16
76.3
76.44
76.58
76.72
76.86
77
77.14
77.28
77.42
77.56
77.7
77.84
77.98
78.12
78.26
78.4
78.54
78.68
78.82
78.96
79.1
79.24
79.38
79.52
79.66
79.8
79.94
80.08
80.22
80.36
80.5
80.64
80.78
80.92
81.06
81.2
81.34
81.48
81.62
81.76
81.9
82.04
82.18
82.32
82.46
82.6
82.74
82.88
83.02
83.16
83.3
83.44
83.58
83.72
83.86
84
84.14
84.28
84.42
84.56
84.7
84.84
84.98
85.12
85.26
85.4
85.54
85.68
85.82
85.96
86.1
86.24
86.38
86.52
86.66
86.8
86.94
87.08
87.22
87.36
87.5
87.64
87.78
87.92
88.06
88.2
88.34
88.48
88.62
88.76
88.9
89.04
89.18
89.32
89.46
89.6
89.74
89.88
90.02
90.16
90.3
90.44
90.58
90.72
90.86
91
91.14
91.28
91.42
91.56
91.7
91.84
91.98
92.12
92.26
92.4
92.54
92.68
92.82
92.96
93.1
93.24
93.38
93.52
93.66
93.8
93.94
94.08
94.22
94.36
94.5
94.64
94.78
94.92
95.06
95.2
95.34
95.48
95.62
95.76
95.9
96.04
96.18
96.32
96.46
96.6
96.74
96.88
97.02
97.16
97.3
97.44
97.58
97.72
97.86
98
98.14
98.28
98.42
98.56
98.7
98.84
98.98
99.12
99.26
99.4
99.54
99.68
99.82
99.96
100.1
100.24
100.38
100.52
100.66
100.8
100.94
101.08
101.22
101.36
101.5
101.64
101.78
101.92
102.06
102.2
102.34
102.48
102.62
102.76
102.9
103.04
103.18
103.32
103.46
103.6
103.74
103.88
104.02
104.16
104.3
104.44
104.58
104.72
104.86
105
105.14
105.28
105.42
105.56
105.7
105.84
105.98
106.12
106.26
106.4
106.54
106.68
106.82
106.96
107.1
107.24
107.38
107.52
107.66
107.8
107.94
108.08
108.22
108.36
108.5
108.64
108.78
108.92
109.06
109.2
109.34
109.48
109.62
109.76
109.9
110.04
110.18
110.32
110.46
110.6
110.74
110.88
111.02
111.16
111.3
111.44
111.58
111.72
111.86
112
112.14
112.28
112.42
112.56
112.7
112.84
112.98
113.12
113.26
113.4
113.54
113.68
113.82
113.96
114.1
114.24
114.38
114.52
114.66
114.8
114.94
115.08
115.22
115.36
115.5
115.64
115.78
115.92
116.06
116.2
116.34
116.48
116.62
116.76
116.9
117.04
117.18
117.32
117.46
117.6
117.74
117.88
118.02
118.16
118.3
118.44
118.58
118.72
118.86
119
119.14
119.28
119.42
119.56
119.7
119.84
119.98
120.12
120.26
120.4
120.54
120.68
120.82
120.96
121.1
121.24
121.38
121.52
121.66
121.8
121.94
122.08
122.22
122.36
122.5
122.64
122.78
122.92
123.06
123.2
123.34
123.48
123.62
123.76
123.9
124.04
124.18
124.32
124.46
124.6
124.74
124.88
125.02
125.16
125.3
125.44
125.58
125.72
125.86
126
126.14
126.28
126.42
126.56
126.7
126.84
126.98
127.12
127.26
127.4
127.54
127.68
127.82
127.96
128.1
128.24
128.38
128.52
128.66
128.8
128.94
129.08
129.22
129.36
129.5
129.64
129.78
129.92
130.06
130.2
130.34
130.48
130.62
130.76
130.9
131.04
131.18
131.32
131.46
131.6
131.74
131.88
132.02
132.16
132.3
132.44
132.58
132.72
132.86
133
133.14
133.28
133.42
133.56
133.7
133.84
133.98
134.12
134.26
134.4
134.54
134.68
134.82
134.96
135.1
135.24
135.38
135.52
135.66
135.8
135.94
136.08
136.22
136.36
136.5
136.64
136.78
136.92
137.06
137.2
137.34
137.48
137.62
137.76
137.9
138.04
138.18
138.32
138.46
138.6
138.74
138.88
139.02
139.16
139.3
139.44
139.58
139.72
139.86
140
140.14
140.28
140.42
140.56
140.7
140.84
140.98
141.12
141.26
141.4
141.54
141.68
141.82
141.96
142.1
142.24
142.38
142.52
142.66
142.8
142.94
143.08
143.22
143.36
143.5
143.64
143.78
143.92
144.06
144.2
144.34
144.48
144.62
144.76
144.9
145.04
145.18
145.32
145.46
145.6
145.74
145.88
146.02
146.16
146.3
146.44
146.58
146.72
146.86
147
147.14
147.28
147.42
147.56
147.7
147.84
147.98
148.12
148.26
148.4
148.54
148.68
148.82
148.96
149.1
149.24
149.38
149.52
149.66
149.8
149.94
150.08
150.22
150.36
150.5
150.64
150.78
150.92
151.06
151.2
151.34
151.48
151.62
151.76
151.9
152.04
152.18
152.32
152.46
152.6
152.74
152.88
153.02
153.16
153.3
153.44
153.58
153.72
153.86
154
154.14
154.28
154.42
154.56
154.7
154.84
154.98
155.12
155.26
155.4
155.54
155.68
155.82
155.96
156.1
156.24
156.38
156.52
156.66
156.8
156.94
157.08
157.22
157.36
157.5
157.64
157.78
157.92
158.06
158.2
158.34
158.48
158.62
158.76
158.9
159.04
159.18
159.32
159.46
159.6
159.74
159.88
160.02
160.16
160.3
160.44
160.58
160.72
160.86
161
161.14
161.28
161.42
161.56
161.7
161.84
161.98
162.12
162.26
162.4
162.54
162.68
162.82
162.96
163.1
163.24
163.38
163.52
163.66
163.8
163.94
164.08
164.22
164.36
164.5
164.64
164.78
164.92
165.06
165.2
165.34
165.48
165.62
165.76
165.9
166.04
166.18
166.32
166.46
166.6
166.74
166.88
167.02
167.16
167.3
167.44
167.58
167.72
167.86
168
168.14

## Sheet: Figure6
Figure 6A							Figure 6B							Figure 6C
	cycle1		cycle2		cycle3			cycle1		cycle2		cycle3		FHL2 200nM		NO FHL2
Force	up	down	up	down	up	down	Force	up	down	up	down	up	down	1-6 LOADING	1-25 LOADING	1-6 LOADING	1-25 LOADING
1.46092	-8.347		3.116		13.892		1.47158	13.314		12.851		9.211		-0.45	11.49	-0.19	0.9
1.46092	-4.524		1.647		10.675		1.47158	12.939		8.602		14.259		-0.52	12	-0.5	-0.7
1.46092	-9.205		1.068		7.978		1.47158	23.402		8.187		17.305		-0.52	15.98	1.6	0.2
1.55245	-4.976		-0.186		0.351		1.47158	25.079		11.799		8.029		1.08	16.66	0.5	1.8
1.55245	-7.037		-9.258		3.015		1.47158	8.072		9.829		12.28		0.01	15.8	0.7	-0.8
1.55245	-3.862		-3.748		4.61		1.47158	13.783		9.489		11.868				0.7	-0.26
1.55245	-6.158		-3.24		5.381		1.47158	14.591		8.005		10.117				2.4	1.03
1.55245	-6.012		-7.06		2.695		1.51699	12.827		13.128		0.25				-0.4	-2.06
1.55245	-5.615		-5.853		11.903		1.51699	15.819		21.738		15.357				-0.1	-0.2
1.55245	-2.834		5.008		5.063		1.51699	13.939		12.93		-2.206				2.3	0.5
1.60035	-5.382		-0.541		2.96		1.51699	16.851		24.711		12.865				1.7	-1.05
1.60035	-3.198		-4.776		13.416		1.51699	14.48		26.081		13.466				-0.3	-0.38
1.60035	-0.469		0.179		15.488		1.56101	16.069		19.501		13.103				-2.2	0.4
1.60035	5.058		-1.521		9.06		1.56101	7.933		5.098		15.943				-0.9	-1.41
1.60035	-6.179		-5.285		1.025		1.56101	0.245		8.54		20.631				0.8	-2.33
1.60035	0.875		-1.561		0.053		1.56101	13.682		20.073		6.614				0.01	-2.4
1.60035	-6.967		-4.736		4.071		1.56101	22.356		9.258		1.573				1.93	0.55
1.60035	-5.839		-7.104		11.17		1.56101	16.534		2.883		9.784				-2.17	-1.45
1.60035	-1.522		-5.105		13.854		1.56101	10.436		10.326		21.244				-0.63	1
1.60035	-9.661		0.482		9.785		1.56101	18.755		17.022		12.827				-1.21	0.63
1.64973	-12.14		-5.447		1.986		1.56101	12.683		18.392		22.055
1.64973	-10.812		-4.921		11.426		1.60631	11.084		12.254		11.869
1.64973	-0.842		-2.493		4.767		1.60631	21.3		16.367		10.434
1.64973	-5.371		-0.54		6.479		1.60631	16.092		6.363		9.705
1.64973	-9.548		-1.011		4.964		1.60631	-2.219		10.91		23.745
1.64973	-3.809		3.557		10.69		1.60631	17.439		15.7		0.932
1.6976	-4.042		-5.98		4.012		1.60631	13.53		10.644		8.484
1.6976	-2.679		-1.99		17.531		1.60631	26.494		14.117		14.986
1.6976	-6.843		-3.409		9.245		1.60631	14.394		18.652		9.604
1.6976	-2.521		-3.215		8.879		1.60631	21.149		19.058		22.244
1.6976	-5.864		-7.369		6.294		1.65293	18.048		18.57		11.638
1.6976	-14.493		-5.334		11.401		1.65293	18.875		14.978		12.631
1.6976	-16.123		-9.189		10.647		1.65293	15.681		4.931		15.065
1.6976	-15.667		-3.303		0.83		1.65293	12.926		14.602		17.283
1.6976	-13.549		-3.658		0.359		1.65293	14.518		18.432		16.637
1.6976	-9.634		3.738		2.244		1.65293	15.957		22.842		17.554
1.6976	-7.899		-5.247		3.13		1.65293	6.148		13.095		15.382
1.6976	-5.959		-2.522		5.004		1.69786	16.258		8.117		12.508
1.6976	-2.632		-0.607		3.664		1.69786	2.163		13.801		11.901
1.74686	-4.398		-2.67		0.445		1.69786	10.35		16.764		2.995
1.74686	-9.777		-7.448		3.16		1.69786	10.254		11.895		-1.605
1.74686	-9.312		0.273		3.669		1.69786	5.951		7.935		-2.917
1.74686	-11.108		-6.459		4.976		1.69786	19.168		5.289		6.374
1.79756	-11.412		-1.921		8.72		1.69786	10.829		0.514		12.521
1.79756	-13.617		-7.689		14.634		1.69786	3.475		12.824		9.058
1.79756	-2.691		0.618		12.134		1.74402	12.514		15.615		8.275
1.79756	-9.172		1.199		16.438		1.74402	21.499		14.472		6.717
1.79756	-9.034		-2.901		14.535		1.74402	19.321		1.024		15.667
1.79756	-7.967		-2.929		9.303		1.74402	10.797		2.93		19.965
1.79756	-3.996		-2.97		11.333		1.74402	7.892		19.579		11.995
1.79756	-1.28		-3.829		2.391		1.74402	14.626		2.666		19.995
1.79756	-9		-0.457		9.707		1.74402	23.713		6.147		5.475
1.79756	-6.815		-4.791		13.034		1.74402	10.462		13.019		14.524
1.84643	-3.643		-6.172		14.682		1.74402	20.007		11.388		18.915
1.84643	-14.521		-1.336		15.103		1.74402	18.971		7.68		1.971
1.84643	-8.147		-10.833		13.277		1.78824	12.38		14.399		11.95
1.84643	-9.613		-0.583		17.475		1.78824	22.05		17.849		22.854
1.84643	-11.996		1.235		9.184		1.78824	30.82		16.869		4.111
1.84643	-9.331		-1.944		4.198		1.78824	28.634		11.135		20.117
1.84643	-16.507		-8.254		11.692		1.78824	22.941		14.808		19.228
1.89663	-11.907		-12.774		11.987		1.78824	4.913		14.764		8.363
1.89663	-4.686		-5.079		5.213		1.78824	10.905		14.083		11.957
1.89663	-7.262		-6.039		-0.555		1.83358	6.997		11.732		14.171
1.89663	-3.666		1.498		7.433		1.83358	14.017		12.184		8.656
1.89663	-3.053		-10.473		8.569		1.83358	17.436		25.658		12.607
1.89663	1.214		-13.245		6.061		1.83358	21.854		12.52		16.436
1.89663	-0.462		-17.268		11.968		1.83358	14.103		12.896		15.262
1.89663	-2.02		-16.513		14.755		1.83358	17.267		17.71		15.882
1.89663	-5.466		-13.616		16.049		1.83358	21.193		4.854		10.931
1.89663	-8.961		-5.699		-1.56		1.83358	24.728		9.494		12.331
1.89663	-5.761		-7.114		5.1		1.88008	16.082		2.619		14.42
1.89663	-6.601		-5.619		4.203		1.88008	9.559		4.013		7.778
1.94471	1.779		-1.732		3.744		1.88008	22.817		9.639		-1.793
1.94471	-0.74		-3.109		4.706		1.88008	4.136		9.977		-19.426
1.94471	-4.844		0.667		4.245		1.88008	13.246		19.112		-1.34
1.94471	-10.711		-2.521		5.516		1.88008	20.712		13.048		5.869
1.99402	-4.524		0.594		4.746		1.88008	18.653		2.789		11.422
1.99402	-5.592		0.044		3.23		1.88008	15.692		8.189		8.187
1.99402	-7.988		-6.128		4.077		1.88008	13.253		10.734		-9.982
1.99402	-8.295		-10.19		-2.928		1.92432	15.942		17.56		0.511
1.99402	-6.994		-12.246		7.01		1.92432	16.971		18.67		15.543
1.99402	-3.322		-2.193		-0.288		1.92432	17.916		11.828		21.364
1.99402	-0.213		3.65		4.854		1.92432	13.876		15.033		14.592
1.99402	3.24		-11.417		12.704		1.92432	9.898		12.601		10.498
2.04459	-1.35		-5.273		15.434		1.92432	19.609		7.141		16.784
2.04459	-4.38		-6.83		11.112		1.92432	15.118		6.725		-4.076
2.04459	-1.129		-0.488		16.157		1.92432	23.765		9.286		6.506
2.04459	-1.444		-3.434		20.137		1.92432	20.565		3.403		2.241
2.04459	-2.478		-1.229		15.625		1.9696	15.862		9.022		14.299
2.04459	-1.447		-9.112		17.145		1.9696	16.793		8.052		2.377
2.04459	-5.436		-6.274		21.336		1.9696	16.536		13.458		14.182
2.04459	-8.339		-5.158		15.899		1.9696	15.974		7.412		18.075
2.09269	-3.74		-0.681		15.7		1.9696	18.602		-0.328		4.224
2.09269	-5.44		-10.643		20.468		1.9696	21.994		-3.48		13.436
2.09269	-3.051		-9.157		17		1.9696	20.386		11.438		21.373
2.09269	-9.764		-8.352		14.691		2.01595	13.822		-0.536		17.953
2.09269	-8.78		-13.32		17.469		2.01595	9.912		11.963		12.848
2.09269	-5.565		-5.53		20.328		2.01595	-5.723		0.975		26.921
2.09269	-8.941		-12.862		19.499		2.01595	16.533		6.911		23.263
2.09269	-11.634		-23.552		17.198		2.01595	5.515		-0.217		11.668
2.14194	-8.794		-7.227		24.229		2.01595	-14.168		14.795		11.837
2.14194	-12.307		-12.848		13.816		2.01595	-19.511		22.84		21.125
2.14194	-15.282		-19.705		18.695		2.01595	7.197		2.183		17.892
2.14194	-9.072		-10.295		19.581		2.06339	10.999		18.603		12.279
2.14194	-11.084		-13.084		15.278		2.06339	11.394		28.715		13.535
2.14194	-18.066		-9.8		23.253		2.06339	3.291		13.064		13.781
2.14194	-4.564		-9.91		6.814		2.06339	15.89		17.401		6.999
2.14194	-8.048		-14.766		10.629		2.06339	17.503		12.77		11.94
2.19234	-9.787		-19.332		9.751		2.06339	24.119		13.22		20.174
2.19234	-12.979		-10.454		9.442		2.06339	23.7		15.744		20.972
2.19234	-15.386		-4.513		19.871		2.06339	14.292		5.814		21.62
2.19234	-6.628		-8.502		10.692		2.06339	27.286		15.438		25.076
2.19234	-7.152		-1.74		16.646		2.10818	21.814		22.358		11.502
2.19234	-21.358		-9.147		16.244		2.10818	21.286		15.296		9.744
2.19234	-13.58		-13.958		21.77		2.10818	19.478		2.798		1.996
2.19234	-17.988		-6.347		21.445		2.10818	22.447		4.607		2.911
2.19234	-20.841		-6.836		4.53		2.10818	18.308		22.302		8.309
2.24394	-16.904		-6.144		8.97		2.10818	23.132		6.128		13.306
2.24394	-13.46		0.972		16.71		2.10818	11.477		11.912		10.993
2.24394	-5.664		-2.88		25.344		2.10818	17.628		10.651		-1.06
2.24394	-7.337		-3.115		3.013		2.15395	21.762		14.813		-15.81
2.24394	-8.38		-5.047		17.373		2.15395	9.161		12.648		4.629
2.24394	-5.51		-5.776		15.111		2.15395	11.934		11.705		5.495
2.24394	-6.407		-7.119		20.869		2.15395	20.412		6.484		-12.664
2.24394	-14.178		-0.926		13.376		2.15395	15.689		20.154		-17.438
2.29265	-14.241		-10.168		19.183		2.15395	17.213		20.171		-25.044
2.29265	-4.742		-3.161		22.749		2.15395	7.76		9.4		-24.351
2.29265	-6.677		-1.216		23.105		2.15395	22.668		3.578		-16.138
2.29265	-5.629		-7.975		12.864		2.20072	13.612		8.568		3.585
2.29265	-12.582		-2.802		23.829		2.20072	26.738		10.218		7.653
2.29265	-1.225		2.272		23.973		2.20072	18.145		6.055		14.58
2.29265	-14.825		-2.773		24.116		2.20072	14.937		17.872		4.76
2.29265	-11.786		-3.761		10.434		2.20072	19.029		22.903		4.03
2.34242	-16.786		-10.971		18.979		2.20072	21.973		3.035		10.196
2.34242	-18.788		-5.093		21.299		2.20072	22.797		22.78		16.599
2.34242	-20.268		-5.57		13.745		2.20072	19.482		6.003		-0.668
2.34242	-15.899		-7.102		15.544		2.2485	24.39		9.486		-17.231
2.34242	-8.875		0.324		17.575		2.2485	20.373		21.782		-12.389
2.34242	-5.16		-10.108		21.657		2.2485	19.765		19.255		-12.67
2.34242	-1.089		-3.171		21.849		2.2485	25.878		19.47		3.976
2.34242	0.525		0.873		30.819		2.2485	22.587		19.094		7.581
2.34242	-6.37		-3.379		23.474		2.2485	17.842		21.287		9.616
2.39328	-5.861		-0.407		19.827		2.2485	16.84		14.612		-17.565
2.39328	-12.899		-2.774		14.254		2.2485	18.749		8.743		-18.029
2.39328	-4.595		-4.319		15.766		2.2485	11.452		19.282		-14.937
2.39328	-4.623		-6.324		9.161		2.2485	14.318		21.075		-9.743
2.39328	-2.878		-2.274		17.955		2.2485	21.871		14.654		5.989
2.39328	-1.738		-1.532		24.258		2.2485	21.556		10.609		9.316
2.39328	-7.66		-4.328		12.799		2.29322	19.15		6.173		11.402
2.39328	-3.939		-4.993		19.676		2.29322	19.618		16.794		7.178
2.39328	1.671		-5.918		12.274		2.29322	24.814		9.226		19.738
2.44525	-7.441		-7.754		7.394		2.29322	19.847		15.91		16.601
2.44525	2.057		-9.125		10.713		2.33884	20.467		15.614		16.14
2.44525	-1.164		-10.07		18.272		2.33884	24.8		20.922		-14.388
2.44525	-8.998		-6.474		20.038		2.33884	15.308		18.921		11.039
2.44525	-11.046		-4.801		17.658		2.33884	17.28		17.704		3.379
2.44525	-0.088		0.587		11.998		2.33884	21.69		13.791		12.018
2.44525	-1.709		-6.629		23.649		2.33884	23.978		11.16		9.946
2.44525	-3.943		-11.924		17.206		2.33884	21.989		21.546		8.69
2.44525	-8.643		-2.489		8.041		2.33884	9.87		14.27		2.464
2.49388	-6.003		-10.097		19.91		2.33884	8.52		-5.254		10.717
2.49388	-6.109		-0.828		20.67		2.38536	22.681		3.112		15.764
2.49388	-5.222		-8.113		20.075		2.38536	20.312		-2.081		3.692
2.49388	-4.095		-8.132		21.934		2.38536	19.894		8.167		5.585
2.49388	0.926		-7.79		29.9		2.38536	22.108		15.351		3.624
2.49388	4.402		-3.639		25.322		2.38536	26.222		-0.77		4.54
2.49388	-2.765		-4.061		18.776		2.38536	20.541		4.798		16.9
2.49388	-1.96		-1.608		10.803		2.38536	6.907		14.03		8.292
2.54349	-5.724		-3.024		7.918		2.38536	19.352		3.568		15.888
2.54349	-1.807		-6.131		10.76		2.43282	12.182		11.567		13.185
2.54349	-4.534		-7.938		15.701		2.43282	27.787		1.981		9.803
2.54349	-7.735		-11.925		16.506		2.43282	18.897		4.05		17.089
2.54349	-7.211		-7.627		13.186		2.43282	16.874		12.633		16.475
2.54349	-3.556		-0.497		15.667		2.43282	14.683		16.166		15.807
2.54349	-5.202		-5.337		18.578		2.43282	11.777		14.515		14.144
2.54349	-2.004		-9.88		16.212		2.43282	24.359		12.292		11.885
2.59408	-5.1		0.724		18.401		2.43282	15.349		11.788		12.223
2.59408	-3.402		3.861		13.072		2.43282	16.083		2.465		13.348
2.59408	-5.872		-6.986		12.301		2.43282	8.619		15.059		12.279
2.59408	-9.647		-8.761		13.896		2.43282	16.704		8.76		21.873
2.59408	1.954		-9.859		16.658		2.43282	22.758		12.708		18.176
2.59408	-4.935		-9.992		9.181		2.43282	27.361		5.945		2.531
2.59408	0.155		-3.119		13.773		2.43282	23.628		9.213		8.858
2.59408	-7.043		-0.955		16.867		2.43282	19.738		11.993		2.467
2.59408	-6.394		-2.977		19.332		2.48123	26.694		-0.821		12.275
2.6457	4.766		-0.709		17.864		2.48123	22.994		0.279		11.921
2.6457	-3.116		-1.034		16.252		2.48123	22.589		18.691		-4.726
2.6457	-4.434		-5.528		8.271		2.52608	13.263		17.954		24.033
2.6457	-1.492		-4.409		18.165		2.52608	19.585		19.43		22.905
2.6457	1.563		-19.058		19.603		2.52608	19.132		22.228		23.354
2.6457	0.205		-10.124		19.396		2.52608	17.061		19.389		9.152
2.6457	-2.468		-7.492		18.786		2.52608	26.87		12.373		14.838
2.6457	-10.659		-8.03		4.456		2.52608	24.797		20.077		-1.146
2.69834	-4.186		-2.355		2.467		2.52608	26.049		10.13		3.945
2.69834	-9.978		-3.772		5.042		2.52608	21.05		9.909		4.668
2.69834	0.519		-1.825		24.587		2.52608	19.602		19.661		-1.896
2.69834	-4.697		-5.225		21.987		2.57175	28.199		22.93		-4.093
2.69834	3.353		-10.863		17.062		2.57175	19.244		11.937		3.933
2.69834	-2.922		-2.909		8.705		2.57175	11.41		7.978		1.458
2.69834	-6.2		-5.467		16.347		2.57175	18.358		14.035		8.762
2.69834	-2.306		1.916		14.876		2.57175	19.572		21.711		9.224
2.74711	1.055		-0.832		9.16		2.57175	22.693		19.853		15.094
2.74711	-3.93		4.599		17.885		2.57175	21.522		5.862		13.782
2.74711	-2.532		-3.098		14.71		2.61824	15.998		8.413		13.306
2.74711	4.62		-0.394		3.005		2.61824	21.628		6.02		5.794
2.74711	-4.073		-5.275		10.631		2.61824	32.302		13.627		10.848
2.74711	-5.147		4.524		9.566		2.61824	30.171		19.624		21.24
2.74711	0.336		-0.59		5.665		2.61824	26.351		2.305		7.572
2.74711	0.508		-3.815		17.034		2.61824	15.393		11.175		14.392
2.74711	-3.236		-4.406		12.967		2.61824	14.012		12.932		19.861
2.74711	4.307		-1.278		4.78		2.61824	19.013		24.338		4.041
2.74711	1.454		-8.159		13.133		2.61824	18.967		11.378		13.427
2.74711	3.641		-1.132		22.759		2.61824	18.286		16.829		26.056
2.74711	-4.824		0.467		20.365		2.61824	16.97		24.682		27.082
2.74711	-4.625		6.063		15.681		2.61824	23.954		15.18		18.171
2.74711	-7.279		2.624		12.669		2.61824	29.085		16.601		12.166
2.84734	-1.914		-1.193		18.165		2.66559	21.818		4.608		18.685
2.84734	-2.76		-10.082		12.469		2.66559	19.876		5.747		22.663
2.84734	0.915		-1.778		16.101		2.66559	27.43		-9.788		16.932
2.84734	1.679		-3.385		21.988		2.71379	12.221		7.211		15.16
2.84734	0.72		-5.43		4.645		2.71379	16.037		9.894		15.334
2.84734	-2.878		-7.436		15.076		2.71379	24.98		18.494		13.856
2.84734	-2.435		-8.632		18.497		2.71379	18.688		17.206		19.325
2.84734	-3.732		-8.361		17.525		2.71379	20.207		13.949		15.04
2.84734	-5.703		1.833		12.245		2.71379	16.377		23.185		5.139
2.89883	-2.842		-0.289		16.365		2.71379	8.12		15.238		16.085
2.89883	-1.566		-5.196		26.303		2.71379	25.24		17.51		19.819
2.89883	2.385		-0.873		19.478		2.71379	19.73		12.717		13.546
2.89883	3.439		1.641		16.467		2.71379	24.523		8.439		2.686
2.89883	0.159		-6.261		24.21		2.71379	25.436		13.046		11.392
2.89883	-6.801		2.412		28.232		2.71379	21.299		25.413		10.436
2.89883	-2.717		-1.175		27.886		2.75793	30.376		16.104		15.776
2.89883	-10.523		-2.804		19.646		2.75793	27.081		20.692		14.531
2.89883	-8.914		-1.61		18.479		2.75793	18.808		16.94		23.84
2.95125	-10.253		-1.337		20.462		2.75793	19.877		21.975		16.687
2.95125	-7.563		-2.406		25.063		2.75793	22.318		17.682		14.911
2.95125	-15.656		-6.707		20.545		2.80279	23.24		25.243		18.628
2.95125	-22.288		-4.578		21.382		2.80279	23.961		20.83		24.759
2.95125	-6.915		-10.423		17.788		2.80279	22.901		20.759		23.296
2.95125	-12.25		-2.72		16.701		2.80279	20.85		2.596		24.061
2.95125	-11.727		-2.756		15.216		2.80279	17.119		4.145		12.108
2.95125	-5.761		-7.605		13.627		2.80279	25.884		18.108		18.171
2.99925	-9.139		-6.062		23.544		2.80279	22.855		18.809		24.537
2.99925	-11.267		-2.344		20.924		2.80279	9.579		11.339		18.714
2.99925	-5.415		2.002		18.295		2.80279	14.759		21.713		20.614
2.99925	-7.064		-0.993		18.214		2.80279	14.065		22.132		15.306
2.99925	-10.433		-2.682		13.88		2.84839	28.867		22.628		14.209
2.99925	-8.805		-2.323		18.778		2.84839	26.771		29.66		19.527
2.99925	-4.996		6.655		9.512		2.84839	25.355		21.278		15.255
2.99925	-11.489		-1.099		13.371		2.84839	28.997		22.266		28.332
2.99925	-1.135		-2.903		14.068		2.84839	21.975		14.44		21.815
3.04804	-6.985		-4.004		18.179		2.84839	21.674		19.211		11.947
3.04804	-2.449		-9.542		10.777		2.89473	28.519		17.318		18.256
3.04804	-3.244		-12.402		13.446		2.89473	26.343		9.204		6.886
3.04804	-0.211		0.315		17.443		2.89473	24.074		21.015		9.448
3.04804	-6.569		4.74		18.998		2.89473	32.496		19.903		16.966
3.04804	-6.7		-4.653		20.424		2.89473	29.373		17.79		12.939
3.04804	-5.626		-7.485		20.789		2.89473	29.409		27.042		21.574
3.04804	-1.294		-3.095		18.391		2.89473	24.308		17.464		16.115
3.04804	2.206		-5.501		22.811		2.89473	23.179		16.116		20.993
3.04804	-2.615		-9.749		28.879		2.89473	23.945		25.889		18.029
3.04804	-1.485		-9.451		23.972		2.89473	24.336		22.699		18.896
3.04804	-5.272		-10.795		17.07		2.94184	15.725		22.809		12.324
3.09762	4.707		-1.062		15.492		2.94184	17.804		24.325		27.749
3.09762	-2.138		-2.262		21.558		2.94184	14.74		20.474		21.569
3.09762	-3.253		1.124		20.838		2.94184	31.429		15.117		23.284
3.09762	2.444		-0.788		28.027		2.94184	20.305		18.329		18.523
3.14802	-12.174		-0.219		20.319		2.94184	15.682		20.81		23.786
3.14802	-1.231		-1.469		23.016		2.94184	21.665		17.639		16.732
3.14802	3.752		-8.289		25.511		2.98972	20.928		17.19		11.887
3.14802	-1.369		-2.81		33.925		2.98972	21.072		14.066		6.01
3.14802	2.069		-2.863		17.046		2.98972	20.021		27.682		12.85
3.14802	-2.769		-2.584		27.703		2.98972	25.615		25.101		21.904
3.14802	1.03		0.379		28.149		2.98972	23.882		20.511		14.323
3.14802	0.429		1.022		20.439		2.98972	20.875		21.575		20.203
3.14802	3.14		0.538		23.118		2.98972	18.667		19.866		24.822
3.14802	1.499		-3.158		17.084		2.98972	18.995		18.884		13.362
3.14802	2.067		-3.837		23.331		3.03838	27.878		14.876		20.293
3.14802	1.709		-11.732		16.527		3.03838	27.023		15.947		17.845
3.14802	-2.783		-4.452		18.825		3.03838	15.41		26.223		11.644
3.19925	-4.1		-7.25		26.724		3.03838	21.373		14.121		23.48
3.19925	-0.204		-11.946		16.833		3.03838	20.513		15.079		23.546
3.19925	-1.935		-7.245		20.856		3.03838	20.597		21.358		11.004
3.19925	-5.068		-5.225		20.654		3.03838	27.18		9.246		15.337
3.25132	-2.468		-3.589		19.398		3.03838	26.932		-1.487		18.41
3.25132	-5.53		-1.519		21.162		3.03838	20.429		21.084		24.242
3.25132	-3.714		-6.219		20.124		3.03838	25.059		22.595		24.308
3.25132	0.076		-9.409		28.244		3.08785	27.336		27.686		13.594
3.25132	0.817		0.548		25.301		3.08785	32.095		22.092		9.935
3.25132	-2.107		0.532		19.161		3.08785	28.353		19.347		15.815
3.25132	-2.244		-1.92		27.642		3.08785	27.386		17.558		15.116
3.25132	-2.382		-3.112		22.506		3.08785	29.243		22.818		8.639
3.25132	-7.49		-4.556		30.119		3.08785	26.609		12.413		12.622
3.25132	4.767		4.166		25.809		3.08785	25.032		7.172		20.457
3.30424	10.18		-5.462		18.295		3.08785	27.67		16.98		21.678
3.30424	2.7		-0.781		23.48		3.1325	21.901		14.711		16.257
3.30424	-6.998		-2.631		28.931		3.1325	30.392		18.033		20.195
3.30424	0.096		-0.321		31.117		3.1325	32.131		15.037		15.013
3.30424	3.963		-6.706		25.327		3.1325	27.588		18.312		18.856
3.30424	3.219		-2.466		28.705		3.1325	18.932		24.666		24.792
3.30424	-0.706		0.75		22.86		3.1325	34.471		25.047		31.835
3.35804	-4.086		-4.209		23.741		3.1325	29.032		25.326		21.889
3.35804	-2.225		-15.363		19.151		3.1325	25.164		15.358		21.833
3.35804	-7.095		-8.577		17.207		3.1325	20.574		16.663		21.26
3.35804	-5.371		-1.027		19.773		3.17781	26.274		9.673		23.016
3.35804	-5.879		2.883		23.659		3.17781	17.324		18.695		19.803
3.35804	-2.356		5.131		18.606		3.17781	21.983		26.928		22.939
3.35804	-1.604		1.551		22.511		3.17781	27.371		10.956		27.081
3.35804	-4.037		-3.873		21.205		3.17781	26.65		25.278		27.354
3.35804	-3.513		3.919		23.014		3.17781	24.579		7.194		22.924
3.35804	-0.692		5.164		20.138		3.17781	22.146		15.361		31.738
3.35804	-2.255		-9.22		21.759		3.17781	29.31		21.375		18.61
3.35804	-2.223		-2.602		18.367		3.17781	18.481		21.222		23.771
3.35804	-6.381		1.952		20.245		3.22378	30.166		27.197		16.47
3.4066	-2.055		-10.304		15.3		3.22378	25.591		26.422		15.841
3.4066	1.181		0.909		16.236		3.22378	24.268		21.637		25.446
3.4066	0.573		-1.408		24.771		3.22378	29.695		20.775		23.867
3.4066	1.867		2.88		22.981		3.22378	31.288		14.268		23.266
3.45587	0.811		-4.414		23.023		3.22378	26.623		19.026		15.966
3.45587	-0.653		-4.78		25.874		3.27042	23.471		23.726		31.125
3.45587	-1.125		-2.81		25.415		3.27042	19.052		18.599		19.306
3.45587	-3.216		-0.761		23.708		3.27042	12.034		18.994		32.3
3.45587	5.457		3.674		29.772		3.27042	20.097		26.621		21.699
3.45587	-3.256		-6.174		26.024		3.27042	24.332		19.571		17.881
3.45587	-4.176		4.269		22.902		3.27042	29.874		23.765		20.811
3.50586	-3.694		-1.812		19.051		3.27042	25.913		22.934		11.042
3.50586	4.789		-5.135		20.466		3.27042	21.91		14.615		23.625
3.50586	-9.184		-8.138		22.594		3.27042	20.577		19.897		23.628
3.50586	-0.289		-1.678		23.555		3.31774	28.904		21.887		18.679
3.50586	-7.291		-2.677		27.527		3.31774	23.75		16.602		13.398
3.50586	2.782		-5.023		25.94		3.31774	22.875		24.812		21.542
3.50586	-2.476		-6.625		23.373		3.31774	23.23		23.606		21.796
3.50586	-5.843		4.969		26.759		3.31774	27.963		13.467		26.659
3.50586	-3.891		-12.056		36.76		3.31774	18.617		17.069		21.896
3.50586	-8.253		0.739		31.511		3.31774	26.424		12.966		19.34
3.55658	-4.321		-0.693		26.77		3.31774	27.232		21.655		20.688
3.55658	4.235		8.61		22.579		3.31774	25.045		19.07		27.476
3.55658	-6.634		-5.186		15.973		3.31774	22.68		23.478		15.933
3.55658	2.711		9.748		17.959		3.36576	24.852		22.823		18.543
3.55658	2.18		-5.109		19.946		3.36576	30.009		17.534		24.021
3.55658	-1.401		4.497		21.994		3.36576	21.27		16.071		22.781
3.60805	0.664		3.028		16.888		3.36576	23.174		19.046		15.608
3.60805	-3.483		1.271		8.263		3.36576	25.64		11.964		12.407
3.60805	-0.13		2.332		9.076		3.36576	27.952		15.522		16.618
3.60805	-5.085		-9.008		14.87		3.36576	20.781		13.912		29.8
3.60805	5.361		12.596		12.889		3.36576	31.363		16.209		17.397
3.60805	5.235		5.547		11.615		3.36576	24.751		21.24		24.26
3.60805	0.699		7.119		9.573		3.36576	33.956		17.258		15.94
3.60805	2.79		4.752		11.967		3.41448	18.399		16.362		31.343
3.66026	8.106		2.213		25.992		3.41448	19.03		21.344		19.032
3.66026	6.586		3.552		21.93		3.41448	33.72		13.467		18.718
3.66026	2.563		1.24		29.933		3.41448	23.031		21.473		7.445
3.66026	-2.896		-2.073		23.793		3.41448	17.681		19.408		17.764
3.66026	-1.879		-2.587		20.997		3.41448	28.767		14.628		20.835
3.66026	0.236		-2.352		24.029		3.41448	26.454		15.576		20.598
3.66026	-6.186		-3.379		31.129		3.41448	28.002		17.215		16.942
3.66026	-1.141		1.003		29.939		3.41448	24.831		16.817		15.986
3.66026	-2.18		-2.851		20.305		3.41448	20.55		14.388		21.034
3.66026	-6.272		1.139		23.988		3.41448	18.41		9.019		20.358
3.66026	-4.393		3.183		24.982		3.41448	29.06		-3.551		20.679
3.66026	4.329		-3.286		24.4		3.46391	25.878		1.683		23.247
3.71325	4.026		-2.235		20.538		3.46391	27.05		12.755		18.853
3.71325	-2.866		-3.219		23.769		3.46391	28.058		22.909		23.939
3.71325	1.012		-5.735		15.853		3.46391	28.999		21.49		21.556
3.71325	5.463		-5.382		23.156		3.51407	23.961		23.401		8.414
3.71325	2.937		-13.247		28.881		3.51407	26.049		26.493		4.512
3.71325	2.817		-1.751		25.32		3.51407	18.654		28.402		23.513
3.71325	-7.285		-2.04		32.117		3.51407	24.126		28.438		20.008
3.71325	-8.671		4.296		28.122		3.51407	26.313		24.31		21.705
3.71325	-9.407		-5.642		25.82		3.51407	25.285		21.176		25.032
3.71325	-3.367		7.869		31.379		3.51407	28.277		21.239		23.171
3.71325	-1.258		1.257		31.598		3.51407	26.634		17.115		21.988
3.71325	4.998		0.618		30.273		3.51407	38.147		14.358		20.79
3.71325	-1.314		5.096		28.933		3.51407	21.99		15.722		19.703
3.71325	-8.089		-2.169		25.373		3.55857	16.7		24.151		27.215
3.71325	-4.917		-0.02		22.474		3.55857	16.164		25.329		26.489
3.71325	2.252		4.607		31.788		3.55857	16.205		15.434		24.77
3.76701	0.843		0.89		25.965		3.55857	31.723		26.037		26.16
3.76701	-3.779		4.986		27.573		3.55857	22.36		27.7		19.046
3.82156	-1.806		-0.056		26.964		3.55857	23.682		20.598		24.565
3.82156	1.474		-3.675		26.522		3.60363	23.876		18.582		22.924
3.82156	0.247		-5.634		32.4		3.60363	24.211		20.776		21.736
3.82156	-5.303		-3.278		29.348		3.60363	19.43		22.682		21.556
3.82156	-8.222		4.555		31.505		3.60363	23.685		14.112		15.963
3.82156	-2.488		3.899		31.198		3.60363	29.893		20.33		20.138
3.82156	4.296		0.528		32.774		3.60363	22.621		23.4		25.181
3.82156	-1.064		7.281		36.2		3.60363	25.035		21.685		21.574
3.82156	4.364		-1.378		29.349		3.64928	18.643		23.251		31.825
3.82156	3.147		5.427		24.864		3.64928	24.308		24.692		25.881
3.86994	1.781		9.657		22.15		3.64928	28.967		20.114		16.514
3.86994	1.614		-4.381		27.429		3.64928	20.451		23.189		27.066
3.86994	-4.485		0.197		23.138		3.64928	30.081		29.242		25.308
3.86994	1.755		-1.002		19.763		3.64928	23.363		20.401		23.506
3.86994	3.291		0.533		19.941		3.64928	16.525		20.332		30.149
3.86994	12.2		-3.762		28.13		3.64928	15.007		26.476		21.308
3.86994	3.016		-1.736		31.712		3.69551	19.847		16.086		28.485
3.86994	-5.236		-1.599		33.555		3.69551	18.824		12.833		27.053
3.86994	-9.777		-2.364		18.078		3.69551	21.128		17.155		9.807
3.86994	-6.925		-3.817		25.489		3.69551	23.379		21.943		27.702
3.86994	8.177		-0.506		28.513		3.69551	24.156		24.112		29.056
3.86994	5.073		-2.378		25.375		3.69551	27.299		12.331		26.6
3.86994	3.784		-7.951		32.197		3.69551	27.225		17.984		25.963
3.86994	0.275		7.428		28.715		3.69551	29.507		23.454		21.158
3.86994	-2.336		1.834		31.74		3.69551	23.227		13.228		27.234
3.86994	-3.257		4.286		27.629		3.74233	27.194		21.633		25.578
3.96859	1.569		-0.521		29.113		3.74233	20.4		23.384		22.043
3.96859	6.404		5.769		31.211		3.74233	20.447		16.255		17.523
3.96859	-1.35		3.023		21.803		3.74233	28.224		25.123		16.629
3.96859	0.837		-0.315		25.538		3.74233	27.377		31.467		28.416
3.96859	-1.182		-5.894		20.326		3.74233	24.466		22.803		21.57
3.96859	2.891		-10.663		30.168		3.74233	27.915		20.393		18.096
3.96859	-0.536		-8.619		29.629		3.74233	19.301		23.282		19.649
3.96859	-8.184		-5.886		25.992		3.74233	28.604		21.159		19.457
3.96859	-6.502		-6.314		32.676		3.78976	23.621		15.583		23.328
3.96859	-9.443		-9.714		32.523		3.78976	28.285		18.978		20.937
3.96859	-0.93		-1.612		22.57		3.78976	22.111		20.941		16.942
3.96859	-5.626		-4.081		37.937		3.78976	30.486		20.599		21.385
3.96859	-2.814		1.284		28.776		3.78976	18.951		21.722		24.542
3.96859	-4.944		10.013		26.664		3.78976	17.382		24.292		28.898
4.01886	-4.292		-1.575		26.761		3.78976	24.402		20.154		26.616
4.01886	-0.198		1.039		26.253		3.78976	19.308		21.866		20.307
4.01886	-1.145		3.08		25.147		3.78976	22.188		23.434		30.205
4.01886	-7.061		-0.574		29.558		3.78976	25.842		29.99		21.941
4.01886	-0.385		-2.594		29.092		3.78976	16.788		26.89		20.548
4.06978	9.676		-4.369		33.119		3.78976	22.447		26.071		23.323
4.06978	1.043		-2.587		34.009		3.8378	19.448		24.668		23.113
4.06978	5.858		4.867		30.347		3.8378	20.17		19.414		25.657
4.06978	7.207		-2.497		33.454		3.8378	17.146		23.576		24.171
4.06978	3.58		0.027		31.083		3.8378	24.366		22.87		29.718
4.06978	5.655		3.189		30.339		3.8378	24.688		18.468		22.662
4.06978	4.273		-4.759		32.282		3.88645	26.55		24.437		24.404
4.06978	6.035		-2.447		29.948		3.88645	22.27		20.83		28.735
4.06978	8.908		3.229		19.478		3.88645	27.419		25.809		31.445
4.06978	-3.735		0.685		23.409		3.88645	22.489		28.296		20.109
4.06978	-4.417		4.171		24.749		3.88645	25.609		22.131		29.4
4.06978	0.658		8.219		25.379		3.88645	24.085		25.079		25.727
4.06978	-4.027		2.722		25.809		3.88645	18.828		26.109		24.951
4.12136	1.65		7.513		23.405		3.88645	20.126		25.169		18.701
4.12136	3.531		0.748		25.504		3.88645	7.844		25.312		23.885
4.12136	1.737		9.547		30.42		3.88645	19.011		13.001		22.483
4.12136	-4.788		0.641		19.51		3.88645	28.92		24.725		29.504
4.12136	4.763		-2.983		21.859		3.93574	26.744		23.646		15.317
4.1736	0.829		-7.346		29.373		3.93574	19.685		25.112		19.29
4.1736	3.029		2.195		29.468		3.93574	26.807		20.901		35.037
4.1736	1.663		6.844		23.564		3.93574	27.402		21.083		26.286
4.1736	4.606		-1.108		24.868		3.93574	24.738		22.692		24.34
4.1736	0.334		-1.131		35.441		3.93574	25.395		12.741		24.543
4.1736	2.358		-1.806		28.366		3.93574	24.068		22.838		29.767
4.1736	-0.119		-6.09		30.313		3.93574	29.379		28.498		27.167
4.1736	3.496		-4.653		32.894		3.93574	31.546		20.118		30.749
4.1736	2.472		3.236		31.501		3.93574	24.394		22.644		25.249
4.1736	-2.478		0.715		29.892		3.93574	29.85		25.911		26.627
4.22652	8.79		-0.395		35.081		3.98566	25.303		29.278		21.97
4.22652	4.666		3.684		33.201		3.98566	22.83		26.52		22.747
4.22652	1.464		6.409		22.913		3.98566	14.818		25.681		16.866
4.22652	3.948		0.557		33.641		3.98566	30.568		25.339		22.805
4.22652	1.218		-2.438		34.851		3.98566	26.741		30.631		28.053
4.22652	-0.515		-1.561		27.822		3.98566	30.672		18.727		22.401
4.22652	-3.588		3.105		15.896		4.03622	21.403		28.491		16.468
4.28011	-2.189		-3.485		25.172		4.03622	19.583		31.035		21.524
4.28011	0.156		-1.925		28.313		4.03622	26.736		27.215		21.568
4.28011	6.673		0.07		29.838		4.03622	25.705		25.347		13.045
4.28011	0.78		2.703		26.66		4.03622	29.657		28.242		28.445
4.28011	0.041		-0.848		31.116		4.03622	18.106		27.624		21.36
4.28011	-8.688		-4.157		24.739		4.03622	23.112		28.892		12.584
4.28011	-0.118		-2.624		27.156		4.03622	21.614		25.83		25.593
4.3344	1.661		8.213		33.547		4.08744	24.939		23.929		31.298
4.3344	4.064		-6.011		40.947		4.08744	25.604		34.369		19.278
4.3344	1.105		-0.375		31.937		4.08744	32.138		27.167		18.872
4.3344	-10.097		2.446		32.048		4.08744	23.205		25.185		20.61
4.3344	-6.021		8.293		31.129		4.08744	29.003		26.957		13.214
4.3344	-4.069		-4.649		34.369		4.08744	24.935		18.843		22.64
4.3344	-0.514		-7.123		30.501		4.08744	20.153		30.018		21.799
4.3344	-14.081		2.6		25.704		4.13186	24.982		24.792		20.874
4.3344	-6.085		-2.724		26.711		4.13186	25.257		29.382		21.726
4.3344	0.35		-2.793		29.099		4.13186	20.117		22.508		15.26
4.38939	2.033		-8.126		24.191		4.13186	26.822		21.2		23.637
4.38939	2.322		-1.703		31.008		4.13186	20.775		25.396		23.757
4.38939	-1.365		-3.606		31.946		4.13186	27.13		26.696		24.05
4.38939	-0.015		3.955		24.924		4.13186	30.796		31.419		27.611
4.38939	-5.457		-4.681		24.932		4.13186	15.858		25.088		24.966
4.38939	3.381		0.606		19.654		4.13186	31.145		27.616		23.354
4.38939	1.123		1.123		26.49		4.17678	30.197		17.225		26.887
4.38939	1.855		-5.183		28.777		4.17678	21.663		30.394		22.857
4.38939	10.187		2.652		26.698		4.17678	22.766		32.904		23.187
4.38939	4.482		2.648		31.993		4.17678	25.798		31.778		31.008
4.38939	3.895		5.138		32.932		4.17678	22.858		25.024		24.948
4.38939	7.078		3.313		35.812		4.17678	29.148		22.244		25.097
4.38939	-0.77		0.344		32.971		4.17678	24.873		22.445		20.059
4.38939	4.567		-1.897		28.822		4.2222	25.431		24.918		16.615
4.44509	3.71		-1.106		30.129		4.2222	30.297		19.708		24.233
4.4934	-3.527		2.725		35.827		4.2222	19.894		18.68		26.24
4.4934	-0.412		-1.402		31.603		4.2222	24.03		22.181		20.432
4.4934	8.393		0.62		31.999		4.2222	31.127		23.882		23.176
4.4934	9.24		0.252		29.186		4.2222	21.216		30.083		24.181
4.4934	5.609		-0.432		26.501		4.2222	21.378		22.273		22.119
4.4934	2.854		6.833		26.59		4.2222	25.778		22.992		24.566
4.4934	-6.004		-2.244		20.213		4.2222	27.447		19.888		25.583
4.4934	6.79		3.472		22.658		4.2222	24.753		22.357		25.514
4.4934	2.191		7.752		26.149		4.2222	23.017		24.939		21.57
4.4934	7.094		-3.967		28.949		4.2222	17.896		23.882		18.945
4.54225	-0.523		-6.458		30.403		4.2222	20.766		22.813		15.344
4.54225	7.474		-0.382		30.392		4.2222	27.69		27.983		22.295
4.54225	3.806		-1.402		28.04		4.26812	21.881		30.805		17.27
4.54225	-4.657		-9.324		30.959		4.26812	27.406		21.777		20.781
4.54225	4.285		1.445		24.649		4.26812	28.462		33.681		19.654
4.54225	3.653		-0.193		25.864		4.26812	30.096		24.241		21.671
4.54225	-3.918		7.993		27.556		4.26812	33.255		26.52		21.578
4.59164	-2.305		1.215		28.044		4.26812	32.306		27.88		21.591
4.59164	2.052		3.903		27.973		4.26812	22.388		30.699		17.875
4.59164	-1.436		-4.994		22.122		4.31455	26.54		28.278		25.392
4.59164	3.422		7.3		26.355		4.31455	27.113		35.743		16.404
4.59164	5.36		4.503		33.341		4.31455	20.313		26.537		18.833
4.59164	-6.118		12.266		28.73		4.31455	25.793		27.211		14.13
4.59164	4.757		0.888		30.55		4.31455	26.48		20.185		17.444
4.59164	2.223		2.438		26.3		4.31455	31.644		28.629		21.253
4.59164	0.841		-0.864		27.897		4.31455	33.485		25.905		18.195
4.59164	3.295		-1.358		15.122		4.36149	33.051		23.496		22.24
4.64158	7.281		2.362		21.906		4.36149	28.725		22.042		13.285
4.64158	2.005		5.136		23.144		4.36149	25.193		19.848		23.469
4.64158	5.27		3.933		29.874		4.36149	23.578		27.266		27.109
4.64158	-1.774		2.288		31.257		4.36149	25.56		20.528		18.819
4.64158	-0.489		-0.06		23.89		4.40896	21.418		28.309		28.99
4.64158	-2.453		-2.645		34.575		4.40896	24.149		26.696		24.439
4.64158	-0.378		2.674		36.059		4.40896	24.964		16.729		25.417
4.69207	-1.089		-0.575		31.501		4.40896	25.988		20.057		23.212
4.69207	9.015		1.086		36.718		4.40896	32.363		27.122		18.521
4.69207	-0.734		4.093		28.044		4.40896	28.289		24.862		24.089
4.69207	4.296		8.225		36.319		4.40896	25.501		26.611		14.542
4.69207	5.542		0.792		26.282		4.40896	25.253		19.232		22.107
4.69207	0.956		2.084		30.055		4.40896	35.366		27.402		25.683
4.69207	6.906		2.617		37.293		4.40896	27.606		24.868		17.653
4.69207	-2.693		1.654		35.226		4.40896	31.35		18.193		23.287
4.69207	0.707		5.87		26.395		4.45695	27.312		29.359		22.13
4.69207	2.977		-0.314		29.748		4.45695	19.311		24.053		22.494
4.69207	5.506		1.808		40.343		4.45695	22.988		27.759		22.535
4.74312	2.281		2.132		34.3		4.45695	25.462		20.367		17.44
[truncated: 7,724 more rows]

## Sheet: Figure S1
position	pldtt
	1	2	3	4	5
[truncated: 572 more rows]

## Sheet: FigureS2
1		2		3		4
[truncated: 4,624 more rows]

## Sheet: FigureS3
1		2		3		4
[truncated: 7,918 more rows]

## Sheet: FigureS4
1		2		3		4
[truncated: 4,194 more rows]

[truncated: 10 more sheets: FigureS6, FigureS7, FigureS8, FigureS9, FigureS12, FigureS13, FigureS15, FigureS16, FigureS20, FigureS17]
